# Supplementary material for: Comparison of Pattern Detection Methods in Microarray Time Series of the Segmentation Clock
Source: PLoS One. 2008 Aug 6;3(8):e2856. doi: 10.1371/journal.pone.0002856 (PMC2481401; doi:10.1371/journal.pone.0002856)
Supplement: Table S1 — (0.02 MB XLS) [file pone.0002856.s002.xls]

## Sheet: Sheet1
Table S1. List of Benchmark Cyclic Genes
Probe set	Gene Title	Gene Symbol	L Rank	P Rank	A Rank	C Rank	S Rank
1420360_at	dickkopf homolog 1	Dkk1	1	1	1	5	1
1427600_at	Tumor necrosis factor receptor superfamily, member 19, mRNA	Tnfrsf19	2	4	20	>300	2
1418102_at	hairy and enhancer of split 1	Hes1	3	2	3	8	5
1436845_at	axin2	Axin2	4	33	8	3	10
1418669_at	Perlecan	Hspg2	7	>300	46	35	147
1424942_a_at	myelocytomatosis oncogene	Myc	9	30	67	232	34
1456010_x_at	hairy and enhancer of split 5	Hes5	10	42	40	270	32
1417937_at	dapper homolog 1, antagonist of beta-catenin	Dact1	11	82	13	41	11
1422914_at	trans-acting transcription factor 5	Sp5	13	6	33	>300	15
1416895_at	ephrin A1	Efna1	16	60	266	>300	121
1456005_a_at	BCL2-like 11	Bcl2l11	23	144	245	>300	49
1425212_a_at	tumor necrosis factor receptor superfamily, member 19	Tnfrsf19	26	149	68	>300	54
1420643_at	lunatic fringe gene homolog	Lfng	28	>300	>300	>300	>300
1436584_at	sprouty homolog 2	Spry2	31	>300	>300	>300	89
1416029_at	Kruppel-like factor 10	Klf10	35	7	276	>300	81
1435494_s_at	desmoplakin	Dsp	39	>300	49	>300	173
1415999_at	hairy/enhancer-of-split related with YRPW motif 1	Hey1	40	180	50	>300	12
1428943_at	nudix (nucleoside diphosphate linked moiety X)-type motif 13	Nudt13	42	>300	>300	>300	170
1419180_at	B-cell CLL/lymphoma 9-like	Bcl9l	47	>300	>300	>300	293
1425895_a_at	inhibitor of DNA binding 1	Id1	46	16	6	23	3
1449169_at	hyaluronan synthase 2	Has2	54	>300	>300	22	129
1417985_at	Notch-regulated ankyrin repeat protein	Nrarp	55	19	7	2	55
1435493_at	desmoplakin	Dsp	56	>300	280	>300	>300
1418835_at	pleckstrin homology-like domain, family A, member 1	Phlda1	64	>300	>300	>300	156
1417278_a_at	naked cuticle 1 homolog	Nkd1	83	52	35	>300	16
1417986_at	Notch-regulated ankyrin repeat protein	Nrarp	97	15	19	>300	105
1415834_at	dual specificity phosphatase 6	Dusp6	195	>300	>300	>300	>300
The benchmark cyclic genes in bold were identified independently from the microarray analysis
L=Lomb-Scargle analysis; P=Phase consistency; A=Address reduction; C=Cyclohedron test; S=Stable persistence
