# Supplementary material for: Comparison of Pattern Detection Methods in Microarray Time Series of the Segmentation Clock
Source: PLoS One. 2008 Aug 6;3(8):e2856. doi: 10.1371/journal.pone.0002856 (PMC2481401; doi:10.1371/journal.pone.0002856)
Supplement: Table S2 — (0.06 MB XLS) [file pone.0002856.s003.xls]

## Sheet: Sheet1
Table S2. List of the Top 300 Probe Sets of the Lomb-Scargle (L) Analysis
Probe set	Gene Title	Gene Symbol	Rank
1420360_at	dickkopf homolog 1 (Xenopus laevis)	Dkk1	1
1427600_at	Tumor necrosis factor receptor superfamily, member 19	Tnfrsf19	2
1418102_at	hairy and enhancer of split 1 (Drosophila)	Hes1	3
1436845_at	axin2	Axin2	4
1423064_at	DNA methyltransferase 3A	Dnmt3a	5
1451281_at	zinc finger protein 96	Zfp96	6
1418669_at	perlecan (heparan sulfate proteoglycan 2)	Hspg2	7
1421481_at	tumor necrosis factor receptor superfamily, member 9	Tnfrsf9	8
1424942_a_at	myelocytomatosis oncogene	Myc	9
1456010_x_at	hairy and enhancer of split 5 (Drosophila)	Hes5	10
1417937_at	dapper homolog 1, antagonist of beta-catenin (xenopus)	Dact1	11
1425283_a_at	metallothionein-like 5, testis-specific (tesmin)	Mtl5	12
1422914_at	trans-acting transcription factor 5	Sp5	13
1454904_at	X-linked myotubular myopathy gene 1	Mtm1	14
1435573_at	OTU domain containing 5	Otud5	15
1416895_at	ephrin A1	Efna1	16
1416994_at	tetratricopeptide repeat domain 1	Ttc1	17
1425029_a_at	O-acyltransferase (membrane bound) domain containing 2	Oact2	18
1417065_at	early growth response 1	Egr1	19
1424610_at	TruB pseudouridine (psi) synthase homolog 2 (E. coli)	Trub2	20
1427699_a_at	protein tyrosine phosphatase, non-receptor type 11	Ptpn11	21
1452675_at	RNA binding motif protein 22	Rbm22	22
1456005_a_at	BCL2-like 11 (apoptosis facilitator)	Bcl2l11	23
1437666_x_at	ubiquitin C	Ubc	24
1436902_x_at	thymosin, beta 10	Tmsb10	25
1425212_a_at	tumor necrosis factor receptor superfamily, member 19	Tnfrsf19	26
1425579_at	glial cell line derived neurotrophic factor family receptor alpha 2	Gfra2	27
1420643_at	lunatic fringe gene homolog (Drosophila)	Lfng	28
1419935_s_at	casein kinase II, alpha 2, polypeptide	Csnk2a2	29
1450242_at	toll-like receptor 5	Tlr5	30
1436584_at	sprouty homolog 2 (Drosophila)	Spry2	31
1427572_at	Leucine rich repeat containing 51	Lrrc51	32
1452330_a_at	matrix-remodelling associated 8	Mxra8	33
1426461_at	UDP-glucose pyrophosphorylase 2	Ugp2	34
1416029_at	Kruppel-like factor 10	Klf10	35
1427737_a_at	RIKEN cDNA 1200011M11 gene	1200011M11Rik	36
1434923_at	RIKEN cDNA 2810437L13 gene	2810437L13Rik	37
1450050_at	histone cell cycle regulation defective homolog A (S. cerevisiae)	Hira	38
1435494_s_at	desmoplakin	Dsp	39
1415999_at	hairy/enhancer-of-split related with YRPW motif 1	Hey1	40
1449270_at	plexin domain containing 2	Plxdc2	41
1428943_at	nudix (nucleoside diphosphate linked moiety X)-type motif 13	Nudt13	42
1416809_at	cytochrome P450, family 3, subfamily a, polypeptide 11	Cyp3a11	43
1420494_x_at	ubiquitin C	Ubc	44
1449629_s_at	Small nuclear ribonucleoprotein D3	Snrpd3	45
1425895_a_at	inhibitor of DNA binding 1	Id1	46
1419180_at	B-cell CLL/lymphoma 9-like	Bcl9l	47
1431844_at	potassium large conductance calcium-activated channel, subfamily M, beta member 2	Kcnmb2	48
1448378_at	fascin homolog 1, actin bundling protein (Strongylocentrotus) purpuratus)	Fscn1	49
1438669_at	WD repeat domain 40A	Wdr40a	50
1436820_at	potassium channel tetramerisation domain containing 11	Kctd11	51
1426533_at	nucleolar protein 5A	Nol5a	52
1451382_at	ChaC, cation transport regulator-like 1 (E. coli)	Chac1	53
1449169_at	hyaluronan synthase 2	Has2	54
1417985_at	Notch-regulated ankyrin repeat protein	Nrarp	55
1435493_at	desmoplakin	Dsp	56
1421472_at	RIKEN cDNA 2900083I11 gene	2900083I11Rik	57
1447965_at	expressed sequence C80012	C80012	58
1456109_a_at	mitochondrial ribosomal protein S15	Mrps15	59
1417862_at	RIKEN cDNA A830059I20 gene	A830059I20Rik	60
1437837_x_at	polymerase (DNA-directed), delta interacting protein 3	Poldip3	61
1424201_a_at	SEH1-like (S. cerevisiae	Seh1l	62
1451352_s_at	metastasis associated 3	Mta3	63
1418835_at	pleckstrin homology-like domain, family A, member 1	Phlda1	64
1419509_a_at	N-acetylglucosamine kinase	Nagk	65
1416911_a_at	RIKEN cDNA 6330407G11 gene	6330407G11Rik	66
1438968_x_at	serine protease inhibitor, Kunitz type 2	Spint2	67
1448109_a_at	ribosomal protein L26	Rpl26	68
1448172_at	malate dehydrogenase 1, NAD (soluble)	Mdh1	69
1438557_x_at	aspartyl aminopeptidase	Dnpep	70
1422810_at	zinc finger protein 191	Zfp191	71
1438206_a_at	RIKEN cDNA 2610042O14 gene	2610042O14Rik	72
1418250_at	ADP-ribosylation factor 4-like	Arfl4	73
1447377_at	gene model 428, (NCBI) /// hypothetical LOC623180 /// hypothetical LOC623197 /// hypothetical LOC623210 /// hypothetical LOC623219	Gm428 /// LOC623180 /// LOC623197 /// LOC623210 /// LOC623219	74
1448434_at	ring finger protein 103	Rnf103	75
1416773_at	wee 1 homolog (S. pombe)	Wee1	76
1425336_x_at	histocompatibility 2, K1, K region	H2-K1	77
1437990_x_at	hemoglobin Z, beta-like embryonic chain	Hbb-bh1	78
1436995_a_at	ribosomal protein L26	Rpl26	79
1450869_at	fibroblast growth factor 1	Fgf1	80
1438928_x_at	ninjurin 1	Ninj1	81
1421305_x_at	rabaptin, RAB GTPase binding effector protein 1	Rabep1	82
1417278_a_at	naked cuticle 1 homolog (Drosophila) /// similar to naked cuticle 1 homolog /// similar to naked cuticle 1 homolog	Nkd1 /// LOC634379 /// LOC671838	83
1452042_a_at	transmembrane protein 144	Tmem144	84
1422679_s_at	SH2 domain binding protein 1 (tetratricopeptide repeat containing)	Sh2bp1	85
1451362_at	RAB7, member RAS oncogene family-like 1	Rab7l1	86
1452003_at	RNA binding motif protein 14	Rbm14	87
1421085_at	retinoschisis 1 homolog (human)	Rs1h	88
1455938_x_at	RAD21 homolog (S. pombe)	Rad21	89
1435476_a_at	Fc receptor, IgG, low affinity IIb	Fcgr2b	90
1428126_a_at	RIKEN cDNA 4921506J03 gene	4921506J03Rik	91
1450878_at	sorcin	Sri	92
1452203_at	RIKEN cDNA 5830411E10 gene	5830411E10Rik	93
1453501_at	homeo box B1	Hoxb1	94
1459924_at	ATPase, H+ transporting, lysosomal V0 subunit A1	Atp6v0a1	95
1416093_a_at	mitochondrial ribosomal protein L20	Mrpl20	96
1417986_at	Notch-regulated ankyrin repeat protein	Nrarp	97
1433961_at	cDNA sequence BC023814	BC023814	98
1450695_at	aryl-hydrocarbon receptor	Ahr	99
1434235_at	solute carrier family 20, member 2	Slc20a2	100
1415913_at	ribosomal protein S13 /// similar to ribosomal protein S13 /// similar to ribosomal protein S13 /// similar to ribosomal protein S13 /// similar to ribosomal protein S13 /// similar to ribosomal protein S13 /// similar to ribosomal protein S13 /// similar	Rps13 /// LOC625298 /// LOC628061 /// LOC633920 /// LOC637251 /// LOC668239 /// LOC671723 /// LOC671887	101
1449849_a_at	F-box and leucine-rich repeat protein 6	Fbxl6	102
1421556_at	serine (or cysteine) peptidase inhibitor, clade A, member 3A	Serpina3a	103
1450307_x_at	H2A histone family, member Y3	H2afy3	104
1423831_at	protein kinase, AMP-activated, gamma 2 non-catalytic subunit	Prkag2	105
1449019_at	A kinase (PRKA) anchor protein 1	Akap1	106
1455678_at	sema domain, immunoglobulin domain (Ig), transmembrane domain (TM) and short cytoplasmic domain, (semaphorin) 4B	Sema4b	107
1428258_at	RIKEN cDNA 2010107E04 gene	2010107E04Rik	108
1436823_x_at	hemoglobin Y, beta-like embryonic chain	Hbb-y	109
1448865_at	hydroxysteroid (17-beta) dehydrogenase 7	Hsd17b7	110
1460246_at	methyl CpG binding protein 2	Mecp2	111
1422609_at	cAMP-regulated phosphoprotein 19	Arpp19	112
1430994_at	membrane-associated ring finger (C3HC4) 5	March5	113
1424535_at	RIKEN cDNA 4930521E07 gene	4930521E07Rik	114
1422623_x_at	Ribosomal protein L41	Rpl41	115
1437715_x_at	apurinic/apyrimidinic endonuclease 1	Apex1	116
1426938_at	neuro-oncological ventral antigen 1 /// similar to neuro-oncological ventral antigen 1 isoform 2	Nova1 /// LOC664883	117
1416039_x_at	cysteine rich protein 61	Cyr61	118
1419917_s_at	transmembrane emp24 protein transport domain containing 7	Tmed7	119
1434624_x_at	ribosomal protein S9	Rps9	120
1416104_at	mannose-P-dolichol utilization defect 1	Mpdu1	121
1417399_at	growth arrest specific 6	Gas6	122
1452041_at	kelch-like 26 (Drosophila)	Klhl26	123
1451569_at	nuclear receptor subfamily 2, group C, member 2	Nr2c2	124
1452269_at	spectrin beta 3	Spnb3	125
1418007_at	RIKEN cDNA 1810007M14 gene	1810007M14Rik	126
1423241_a_at	transcription factor Dp 1 /// similar to Transcription factor Dp-1 (E2F dimerization partner 1) (DRTF1-polypeptide 1) /// similar to Transcription factor Dp-1 (E2F dimerization partner 1) (DRTF1-polypeptide 1) /// similar to Transcription factor Dp-1 (E2F	Tfdp1 /// LOC664889 /// LOC672007 /// LOC674691	127
1439421_x_at	chromobox homolog 3 (Drosophila HP1 gamma) /// similar to chromobox homolog 3	Cbx3 /// LOC633016	128
1423792_a_at	CKLF-like MARVEL transmembrane domain containing 6	Cmtm6	129
1426106_a_at	synaptotagmin VI	Syt6	130
1448557_at	RIKEN cDNA 1200015N20 gene	1200015N20Rik	131
1439111_at	---	---	132
1448724_at	cytokine inducible SH2-containing protein	Cish	133
1451912_a_at	fibroblast growth factor receptor-like 1	Fgfrl1	134
1415937_s_at	programmed cell death 6 interacting protein	Pdcd6ip	135
1449311_at	BTB and CNC homology 1	Bach1	136
1451376_at	RIKEN cDNA 5730596K20 gene	5730596K20Rik	137
1437172_x_at	hydroxyacyl-Coenzyme A dehydrogenase/3-ketoacyl-Coenzyme A thiolase/enoyl-Coenzyme A hydratase (trifunctional protein), beta subunit	Hadhb	138
1423836_at	zinc finger protein 503	Zfp503	139
1418436_at	syntaxin 7	Stx7	140
1453199_at	acyl-Coenzyme A binding domain containing 6	Acbd6	141
1454708_at	actin-binding LIM protein 1	Ablim1	142
1422528_a_at	zinc finger protein 36, C3H type-like 1	Zfp36l1	143
1417099_at	Ftsj homolog 1 (E. coli)	Ftsj1	144
1424448_at	tripartite motif protein 6 /// similar to Tripartite motif protein 6	Trim6 /// LOC633467	145
1429356_s_at	geranylgeranyl diphosphate synthase 1	Ggps1	146
1426166_at	major urinary protein 5	Mup5	147
1454675_at	thyroid hormone receptor alpha	Thra	148
1428483_a_at	RIKEN cDNA 2610039C10 gene	2610039C10Rik	149
1452083_a_at	praja1, RING-H2 motif containing	Pja1	150
1424569_at	DEAD (Asp-Glu-Ala-Asp) box polypeptide 46	Ddx46	151
1416096_at	expressed sequence AI413782	AI413782	152
1450372_a_at	ribosomal protein L18	Rpl18	153
1448144_at	heterogeneous nuclear ribonucleoprotein A/B	Hnrpab	154
1418225_at	origin recognition complex, subunit 2-like (S. cerevisiae)	Orc2l	155
1455171_at	suppressor of variegation 4-20 homolog 1 (Drosophila)	Suv420h1	156
1450835_a_at	glial cell line derived neurotrophic factor family receptor alpha 4	Gfra4	157
1436717_x_at	hemoglobin Y, beta-like embryonic chain	Hbb-y	158
1442296_at	WD repeat domain 75	Wdr75	159
1449125_at	tumor necrosis factor, alpha-induced protein 8-like 1	Tnfaip8l1	160
1426133_a_at	RIKEN cDNA 1500032H18 gene	1500032H18Rik	161
1423622_a_at	cyclin L1	Ccnl1	162
1423351_at	mitochondrial ribosomal protein L1	Mrpl1	163
1428279_a_at	ataxin 7-like 4	Atxn7l4	164
1417081_a_at	synaptogyrin 2	Syngr2	165
1416823_a_at	oxysterol binding protein-like 1A	Osbpl1a	166
1421571_a_at	lymphocyte antigen 6 complex, locus C	Ly6c	167
1422999_at	mitogen-activated protein kinase kinase kinase 14	Map3k14	168
1448880_at	ubiquitin-conjugating enzyme E2L 3	Ube2l3	169
1426180_a_at	submaxillary gland androgen regulated protein 2	Smr2	170
1439367_x_at	ADP-ribosylation factor 4	Arf4	171
1437716_x_at	kinesin family member 22	Kif22	172
1419834_x_at	MAP/microtubule affinity-regulating kinase 1	Mark1	173
1418429_at	kinesin family member 5B	Kif5b	174
1451412_a_at	intraflagellar transport 20 homolog (Chlamydomonas)	Ift20	175
1449099_at	LPS-responsive beige-like anchor	Lrba	176
1416767_a_at	RIKEN cDNA 1110003E01 gene	1110003E01Rik	177
1417045_at	BH3 interacting domain death agonist	Bid	178
1426515_a_at	torsin family 1, member A (torsin A)	Tor1a	179
1420441_at	centromere autoantigen C1	Cenpc1	180
1448829_at	SMC6 structural maintenance of chromosomes 6-like 1 (yeast)	Smc6l1	181
1425838_at	ATPase, class II, type 9A	Atp9a	182
1417871_at	hydroxysteroid (17-beta) dehydrogenase 7	Hsd17b7	183
1424657_at	TAO kinase 1	Taok1	184
1427107_at	solute carrier family 16 (monocarboxylic acid transporters), member 11	Slc16a11	185
1424199_at	SEH1-like (S. cerevisiae	Seh1l	186
1451408_at	TruB pseudouridine (psi) synthase homolog 2 (E. coli)	Trub2	187
1419170_at	RIKEN cDNA 2310044D20 gene	2310044D20Rik	188
1426757_at	adenosine monophosphate deaminase 2 (isoform L)	Ampd2	189
1426728_x_at	phosphatidylserine synthase 2	Ptdss2	190
1437051_at	DNA fragmentation factor, beta subunit	Dffb	191
1438133_a_at	cysteine rich protein 61	Cyr61	192
1454811_a_at	serine incorporator 1	Serinc1	193
1422608_at	cAMP-regulated phosphoprotein 19 /// RIKEN cDNA 2700024H10 gene	Arpp19 /// 2700024H10Rik	194
1415834_at	dual specificity phosphatase 6	Dusp6	195
1448420_a_at	F-box and leucine-rich repeat protein 12	Fbxl12	196
1448985_at	dual specificity phosphatase 22	Dusp22	197
1431419_at	RIKEN cDNA 2610524G07 gene	2610524G07Rik	198
1416130_at	prion protein	Prnp	199
1448308_at	adaptor-related protein complex 3, mu 1 subunit	Ap3m1	200
1433835_at	protein phosphatase 3, catalytic subunit, beta isoform	Ppp3cb	201
1425731_at	ankyrin repeat domain 24	Ankrd24	202
1448621_a_at	sphingomyelin phosphodiesterase 1, acid lysosomal	Smpd1	203
1429109_at	male-specific lethal 2-like 1 (Drosophila)	Msl2l1	204
1426488_at	bifunctional apoptosis regulator	Bfar	205
1419749_at	DNA methyltransferase 2	Dnmt2	206
1456470_x_at	tubulin, beta 2c	Tubb2c	207
1438711_at	pyruvate kinase liver and red blood cell	Pklr	208
1424108_at	glyoxalase 1	Glo1	209
1424872_at	RIKEN cDNA 2310001H12 gene /// similar to zinc finger protein 709 /// similar to zinc finger protein 665	2310001H12Rik /// LOC636362 /// LOC666849	210
1415875_at	RIKEN cDNA 3010003L21 gene	3010003L21Rik	211
1423356_at	synaptosomal-associated protein	Snap29	212
1437810_a_at	hemoglobin Z, beta-like embryonic chain	Hbb-bh1	213
1452120_at	N-acetyltransferase 11	Nat11	214
1420996_at	plexin A3	Plxna3	215
1418404_at	RAD9 homolog (S. pombe)	Rad9	216
1419583_at	chromobox homolog 4 (Drosophila Pc class)	Cbx4	217
1450916_at	staufen (RNA binding protein) homolog 2 (Drosophila)	Stau2	218
1421076_at	SERTA domain containing 3	Sertad3	219
1420397_a_at	SPEN homolog, transcriptional regulator (Drosophila)	Spen	220
1450879_at	ATPas, class II, type 9B	Atp9b	221
1448435_at	positive cofactor 2, multiprotein complex, glutamine/Q-rich-associated protein	Pcqap	222
1426039_a_at	arachidonate lipoxygenase, epidermal	Alox12e	223
1421266_s_at	nuclear factor of kappa light chain gene enhancer in B-cells inhibitor, beta	Nfkbib	224
1428878_a_at	phosphatidylinositol transfer protein, cytoplasmic 1	Pitpnc1	225
1450619_x_at	cell matrix adhesion regulator	Cmar	226
1456493_at	RIKEN cDNA 5031415C07 gene /// RIKEN cDNA 5830484A20 gene /// similar to Sp110 nuclear body protein /// similar to Sp110 nuclear body protein /// similar to Sp110 nuclear body protein /// similar to Sp110 nuclear body protein /// similar to Sp110 nuclear	5031415C07Rik /// 5830484A20Rik /// LOC619671 /// MGC118608 /// LOC671287 /// LOC673121 /// LOC673432 /// LOC673556 /// LOC673850 /// LOC673913 /// LOC673955 /// LOC673970	227
1420269_at	Nucleophosmin 1	Npm1	228
1423972_at	electron transferring flavoprotein, alpha polypeptide	Etfa	229
1451349_at	cDNA sequence BC020077	BC020077	230
1450195_at	N-deacetylase/N-sulfotransferase (heparin glucosaminyl) 4	Ndst4	231
1451222_at	basic transcription factor 3-like 4	Btf3l4	232
1455581_x_at	hypothetical protein 9530028C05	9530028C05	233
1417316_at	thioesterase superfamily member 2	Them2	234
1418512_at	serine/threonine kinase 3 (Ste20, yeast homolog)	Stk3	235
1448830_at	dual specificity phosphatase 1	Dusp1	236
1418527_a_at	FUS interacting protein (serine-arginine rich) 1	Fusip1	237
1437100_x_at	proviral integration site 3	Pim3	238
1417581_at	dihydroorotate dehydrogenase	Dhodh	239
1456465_at	RIKEN cDNA B430110G05 gene	B430110G05Rik	240
1416429_a_at	catalase	Cat	241
1449357_at	RIKEN cDNA 2310030G06 gene	2310030G06Rik	242
1426275_a_at	UDP-glucuronate decarboxylase 1	Uxs1	243
1425966_x_at	ubiquitin C	Ubc	244
1429137_at	RIKEN cDNA 2810422O20 gene	2810422O20Rik	245
1421088_at	glypican 4	Gpc4	246
1417079_s_at	lectin, galactose-binding, soluble 2	Lgals2	247
1420722_at	elongation of very long chain fatty acids (FEN1/Elo2, SUR4/Elo3, yeast)-like 3	Elovl3	248
1430811_a_at	cell division cycle associated 1	Cdca1	249
1425215_at	free fatty acid receptor 2	Ffar2	250
1418814_s_at	NADH dehydrogenase (ubiquinone) 1 alpha subcomplex, 12	Ndufa12	251
1449483_at	polymerase (DNA directed), kappa	Polk	252
1424619_at	splicing factor 3b, subunit 4 /// similar to splicing factor 3b, subunit 4 (predicted) /// similar to splicing factor 3b, subunit 4 (predicted)	Sf3b4 /// LOC634414 /// LOC666113	253
1454663_at	eukaryotic translation initiation factor 5	Eif5	254
1416765_s_at	mitochondria-associated protein involved in granulocyte-macrophage colony-stimulating factor signal transduction	Magmas	255
1448404_at	secretory carrier membrane protein 2	Scamp2	256
1451369_at	COMM domain containing 5	Commd5	257
1429200_at	serum amyloid A-like 1	Saal1	258
1417152_at	BTB (POZ) domain containing 14A	Btbd14a	259
1424373_at	armadillo repeat containing, X-linked 3	Armcx3	260
1438910_a_at	stomatin	Stom	261
1417304_at	chordin	Chrd	262
1449678_at	---	---	263
1437378_x_at	scavenger receptor class B, member 1	Scarb1	264
1433665_at	vacuolar protein sorting 41 (yeast)	Vps41	265
1432151_at	RIKEN cDNA 2810409H07 gene	2810409H07Rik	266
1420824_at	sema domain, immunoglobulin domain (Ig), transmembrane domain (TM) and short cytoplasmic domain, (semaphorin) 4D	Sema4d	267
1420795_at	fibroblast growth factor 9	Fgf9	268
1437975_a_at	ribosomal protein L23a /// hypothetical gene supported by BC029892 /// similar to 60S ribosomal protein L23a /// similar to 60S ribosomal protein L23a /// similar to 60S ribosomal protein L23a /// similar to 60S ribosomal protein L23a	Rpl23a /// LOC385336 /// LOC666448 /// LOC666501 /// LOC666548 /// LOC666738	269
1439255_s_at	G protein-coupled receptor 137B /// similar to transmembrane 7 superfamily member 1	Gpr137b /// LOC664862	270
1448295_at	DNA segment, Chr 13, Wayne State University 50, expressed	D13Wsu50e	271
1433958_at	centrobin, centrosomal BRCA2 interacting protein	Cntrob	272
1424781_at	DNA segment, Chr 10, University of California at Los Angeles 1	D10Ucla1	273
1424241_at	solute carrier family 30 (zinc transporter), member 6	Slc30a6	274
1460698_a_at	Sec11-like 3 (S. cerevisiae)	Sec11l3	275
1448667_x_at	---	---	276
1452213_at	testis expressed gene 2	Tex2	277
1434938_at	RNA binding motif protein 9	Rbm9	278
1418275_a_at	E74-like factor 2	Elf2	279
1417916_a_at	fractured callus expressed transcript 1	Fxc1	280
1425270_at	kinesin family member 1B	Kif1b	281
1427353_at	CLIP associating protein 1	Clasp1	282
1459917_at	expressed sequence AI451896	AI451896	283
1443696_s_at	hyaluronic acid binding protein 2	Habp2	284
1422774_at	RIKEN cDNA 1700088E04 gene	1700088E04Rik	285
1423876_at	expressed sequence AI450540	AI450540	286
1428055_at	RNA imprinted and accumulated in nucleus	Rian	287
1420657_at	uncoupling protein 3 (mitochondrial, proton carrier)	Ucp3	288
1451617_at	rhodopsin	Rho	289
1450980_at	GTP binding protein 3	Gtpbp3	290
1434787_at	ADP-ribosylation factor 3	Arf3	291
1437708_x_at	vesicle-associated membrane protein 3	Vamp3	292
1432155_at	Wiskott-Aldrich syndrome-like (human)	Wasl	293
1449065_at	acyl-CoA thioesterase 1	Acot1	294
1417259_a_at	capping protein (actin filament) muscle Z-line, beta	Capzb	295
1427044_a_at	amphiphysin	Amph	296
1437055_x_at	Major facilitator superfamily domain containing 1	Mfsd1	297
1422036_at	striatin, calmodulin binding protein	Strn	298
1415784_at	vacuolar protein sorting 35	Vps35	299
1424148_a_at	expressed sequence AW049765	AW049765	300
