# Supplementary material for: Comparison of Pattern Detection Methods in Microarray Time Series of the Segmentation Clock
Source: PLoS One. 2008 Aug 6;3(8):e2856. doi: 10.1371/journal.pone.0002856 (PMC2481401; doi:10.1371/journal.pone.0002856)
Supplement: Table S3 — (0.07 MB XLS) [file pone.0002856.s004.xls]

## Sheet: Pour silvia
Table S3. List of the Top 300 Probe Sets of the Phase Consistency (P) Analysis
Probe Set	Gene Title	Gene Symbol	Rank
1420360_at	dickkopf homolog 1 (Xenopus laevis)	Dkk1	1
1418102_at	hairy and enhancer of split 1 (Drosophila)	Hes1	2
1448716_at	hemoglobin X, alpha-like embryonic chain in Hba complex	Hba-x	3
1427600_at	Tumor necrosis factor receptor superfamily, member 19	Tnfrsf19	4
1450621_a_at	hemoglobin Y, beta-like embryonic chain	Hbb-y	5
1422914_at	trans-acting transcription factor 5	Sp5	6
1416029_at	Kruppel-like factor 10	Klf10	7
1450736_a_at	hemoglobin Z, beta-like embryonic chain	Hbb-bh1	8
1417714_x_at	hemoglobin alpha, adult chain 1	Hba-a1	9
1436717_x_at	hemoglobin Y, beta-like embryonic chain	Hbb-y	10
1437990_x_at	hemoglobin Z, beta-like embryonic chain	Hbb-bh1	11
1436823_x_at	hemoglobin Y, beta-like embryonic chain	Hbb-y	12
1437810_a_at	hemoglobin Z, beta-like embryonic chain	Hbb-bh1	13
1436879_x_at	alpha fetoprotein	Afp	14
1417986_at	Notch-regulated ankyrin repeat protein	Nrarp	15
1425895_a_at	inhibitor of DNA binding 1	Id1	16
1428361_x_at	hemoglobin alpha, adult chain 1	Hba-a1	17
1452757_s_at	hemoglobin alpha, adult chain 1	Hba-a1	18
1417985_at	Notch-regulated ankyrin repeat protein	Nrarp	19
1416645_a_at	alpha fetoprotein	Afp	20
1417184_s_at	hemoglobin, beta adult major chain /// hemoglobin, beta adult minor chain	Hbb-b1 /// Hbb-b2	21
1451408_at	TruB pseudouridine (psi) synthase homolog 2 (E. coli)	Trub2	22
1451281_at	zinc finger protein 96	Zfp96	23
1451640_a_at	RIKEN cDNA 1500011J06 gene	1500011J06Rik	24
1450695_at	aryl-hydrocarbon receptor	Ahr	25
1419834_x_at	MAP/microtubule affinity-regulating kinase 1	Mark1	26
1455913_x_at	transthyretin	Ttr	27
1418250_at	ADP-ribosylation factor 4-like	Arfl4	28
1449077_at	erythroid associated factor	Eraf	29
1424942_a_at	myelocytomatosis oncogene	Myc	30
1420772_a_at	TSC22 domain family 3	Tsc22d3	31
1416579_a_at	tumor-associated calcium signal transducer 1	Tacstd1	32
1436845_at	axin2	Axin2	33
1437267_x_at	Heterogeneous nuclear ribonucleoprotein H1	Hnrph1	34
1451382_at	ChaC, cation transport regulator-like 1 (E. coli)	Chac1	35
1450366_at	harakiri, BCL2 interacting protein (contains only BH3 domain)	Hrk	36
1448880_at	ubiquitin-conjugating enzyme E2L 3	Ube2l3	37
1452627_at	SUMO/sentrin specific peptidase 6	Senp6	38
1424604_s_at	sulfatase modifying factor 1	Sumf1	39
1426533_at	nucleolar protein 5A	Nol5a	40
1460403_at	PC4 and SFRS1 interacting protein 1	Psip1	41
1456010_x_at	hairy and enhancer of split 5 (Drosophila)	Hes5	42
1420728_at	keratin complex 1, acidic, gene 2	Krt1-2	43
1437837_x_at	polymerase (DNA-directed), delta interacting protein 3	Poldip3	44
1423226_at	membrane-spanning 4-domains, subfamily A, member 1	Ms4a1	45
1448518_at	translocase of inner mitochondrial membrane 22 homolog (yeast)	Timm22	46
1448289_at	collapsin response mediator protein 1	Crmp1	47
1427987_at	scaffold attachment factor B2	Safb2	48
1416039_x_at	cysteine rich protein 61	Cyr61	49
1425283_a_at	metallothionein-like 5, testis-specific (tesmin)	Mtl5	50
1423524_at	microtubule associated serine/threonine kinase-like	Mastl	51
1417278_a_at	naked cuticle 1 homolog (Drosophila) /// similar to naked cuticle 1 homolog /// similar to naked cuticle 1 homolog	Nkd1 /// LOC634379 /// LOC671838	52
1421081_a_at	barrier to autointegration factor 1	Banf1	53
1451862_a_at	perforin 1 (pore forming protein)	Prf1	54
1424322_at	apurinic/apyrimidinic endonuclease 2	Apex2	55
1422678_at	diacylglycerol O-acyltransferase 2	Dgat2	56
1449362_a_at	misshapen-like kinase 1 (zebrafish)	Mink1	57
1456465_at	RIKEN cDNA B430110G05 gene	B430110G05Rik	58
1417259_a_at	capping protein (actin filament) muscle Z-line, beta	Capzb	59
1416895_at	ephrin A1	Efna1	60
1419935_s_at	casein kinase II, alpha 2, polypeptide	Csnk2a2	61
1450039_at	ubiquitin specific peptidase 9, X chromosome	Usp9x	62
1416224_at	zinc finger and BTB domain containing 17	Zbtb17	63
1452269_at	spectrin beta 3	Spnb3	64
1432207_a_at	target of EGR1, member 1 (nuclear)	Toe1	65
1425591_a_at	chromatin modifying protein 2A	Chmp2a	66
1425831_at	zinc finger protein 101	Zfp101	67
1449643_s_at	basic transcription factor 3	Btf3	68
1423820_at	elongation factor 1 homolog (ELF1, S. cerevisiae)	Elof1	69
1420083_at	expressed sequence AU016916	AU016916	70
1425858_at	ubiquitin-conjugating enzyme E2M (UBC12 homolog, yeast)	Ube2m	71
1425806_a_at	SRB7 (suppressor of RNA polymerase B) homolog (S. cerevisiae)	Surb7	72
1417428_at	guanine nucleotide binding protein (G protein), gamma 3 subunit	Gng3	73
1430980_a_at	eukaryotic translation initiation factor 4A1	Eif4a1	74
1424752_x_at	zinc finger protein 71, related sequence 1	Zfp71-rs1	75
1427699_a_at	protein tyrosine phosphatase, non-receptor type 11	Ptpn11	76
1418129_at	24-dehydrocholesterol reductase	Dhcr24	77
1425238_at	40S ribosomal protein S20 pseudogene	LOC625603	78
1434391_at	Heterogeneous nuclear ribonucleoprotein U	Hnrpu	79
1448908_at	phosphatidic acid phosphatase type 2B	Ppap2b	80
1427935_at	RIKEN cDNA 2610208E05 gene	2610208E05Rik	81
1417937_at	dapper homolog 1, antagonist of beta-catenin (xenopus)	Dact1	82
1451313_a_at	RIKEN cDNA 1110067D22 gene	1110067D22Rik	83
1450242_at	toll-like receptor 5	Tlr5	84
1451676_at	Dr1 associated protein 1 (negative cofactor 2 alpha)	Drap1	85
1438206_a_at	RIKEN cDNA 2610042O14 gene	2610042O14Rik	86
1422806_x_at	inhibitor of growth family, member 3	Ing3	87
1420171_s_at	myosin, heavy polypeptide 9, non-muscle	Myh9	88
1425579_at	glial cell line derived neurotrophic factor family receptor alpha 2	Gfra2	89
1460246_at	methyl CpG binding protein 2	Mecp2	90
1424406_at	BCL2-like 13 (apoptosis facilitator)	Bcl2l13	91
1452665_at	RIKEN cDNA 2610511O17 gene	2610511O17Rik	92
1436616_at	expressed sequence R74740	R74740	93
1449849_a_at	F-box and leucine-rich repeat protein 6	Fbxl6	94
1429109_at	male-specific lethal 2-like 1 (Drosophila)	Msl2l1	95
1426106_a_at	synaptotagmin VI	Syt6	96
1424154_a_at	HESB like domain containing 1	Hbld1	97
1431419_at	RIKEN cDNA 2610524G07 gene	2610524G07Rik	98
1415792_at	expressed sequence AL033326	AL033326	99
1421076_at	SERTA domain containing 3	Sertad3	100
1427062_at	retinoblastoma binding protein 8	Rbbp8	101
1429908_at	RIKEN cDNA 6530403A03 gene	6530403A03Rik	102
1459924_at	ATPase, H+ transporting, lysosomal V0 subunit A1	Atp6v0a1	103
1452521_a_at	plasminogen activator, urokinase receptor	Plaur	104
1417065_at	early growth response 1	Egr1	105
1422349_at	chemokine (C-C motif) receptor 1-like 1	Ccr1l1	106
1418446_at	solute carrier family 16 (monocarboxylic acid transporters), member 2	Slc16a2	107
1452041_at	kelch-like 26 (Drosophila)	Klhl26	108
1421640_a_at	TRAF family member-associated Nf-kappa B activator	Tank	109
1424619_at	splicing factor 3b, subunit 4 /// similar to splicing factor 3b, subunit 4 (predicted) /// similar to splicing factor 3b, subunit 4 (predicted)	Sf3b4 /// LOC634414 /// LOC666113	110
1416482_at	tetratricopeptide repeat domain 3	Ttc3	111
1418183_a_at	pleckstrin homology, Sec7 and coiled-coil domains 1	Pscd1	112
1449106_at	glutathione peroxidase 3	Gpx3	113
1418078_at	proteaseome (prosome, macropain) 28 subunit, 3	Psme3	114
1438769_a_at	thymocyte nuclear protein 1	Thyn1	115
1448995_at	chemokine (C-X-C motif) ligand 4	Cxcl4	116
1421315_s_at	cortactin	Cttn	117
1415977_at	myo-inositol 1-phosphate synthase A1	Isyna1	118
1417548_at	squamous cell carcinoma antigen recognized by T-cells 3	Sart3	119
1448535_at	elongation protein 4 homolog (S. cerevisiae)	Elp4	120
1419259_at	Ras suppressor protein 1	Rsu1	121
1425674_a_at	Ssu72 RNA polymerase II CTD phosphatase homolog (yeast)	Ssu72	122
1452120_at	N-acetyltransferase 11	Nat11	123
1431125_a_at	threonyl-tRNA synthetase-like 1	Tarsl1	124
1451618_at	rhodopsin	Rho	125
1452467_at	methylmalonic aciduria (cobalamin deficiency) type B homolog (human)	Mmab	126
1452675_at	RNA binding motif protein 22	Rbm22	127
1452378_at	metastasis associated lung adenocarcinoma transcript 1 (non-coding RNA)	Malat1	128
1449019_at	A kinase (PRKA) anchor protein 1	Akap1	129
1423241_a_at	transcription factor Dp 1 /// similar to Transcription factor Dp-1 (E2F dimerization partner 1) (DRTF1-polypeptide 1) /// similar to Transcription factor Dp-1 (E2F dimerization partner 1) (DRTF1-polypeptide 1) /// similar to Transcription factor Dp-1 (E2F	Tfdp1 /// LOC664889 /// LOC672007 /// LOC674691	130
1426359_at	zinc finger CCCH type containing 11A	Zc3h11a	131
1422789_at	aldehyde dehydrogenase family 1, subfamily A2	Aldh1a2	132
1450632_at	similar to aplysia ras-related homolog A2 /// similar to aplysia ras-related homolog A2	LOC433749 /// LOC631743	133
1418356_at	mercaptopyruvate sulfurtransferase	Mpst	134
1417725_a_at	Sjogren's syndrome/scleroderma autoantigen 1 homolog (human)	Sssca1	135
1433961_at	cDNA sequence BC023814	BC023814	136
1452042_a_at	transmembrane protein 144	Tmem144	137
1435843_x_at	mitochondrial ribosomal protein S9	Mrps9	138
1449083_at	coiled-coil domain containing 91	Ccdc91	139
1452151_at	cDNA sequence BC021523	BC021523	140
1452506_a_at	integrin-linked kinase-associated serine/threonine phosphatase 2C	Ilkap	141
1439421_x_at	chromobox homolog 3 (Drosophila HP1 gamma) /// similar to chromobox homolog 3	Cbx3 /// LOC633016	142
1423145_a_at	titin-cap	Tcap	143
1456005_a_at	BCL2-like 11 (apoptosis facilitator)	Bcl2l11	144
1427914_a_at	transcription elongation factor B (SIII), polypeptide 1	Tceb1	145
1415729_at	3-phosphoinositide dependent protein kinase-1	Pdpk1	146
1436687_x_at	zinc finger protein 706	Zfp706	147
1450656_at	guanine nucleotide binding protein, alpha 13	Gna13	148
1425212_a_at	tumor necrosis factor receptor superfamily, member 19	Tnfrsf19	149
1452267_at	FLYWCH-type zinc finger 1	Flywch1	150
1451015_at	transketolase	Tkt	151
1426263_at	immunoglobulin superfamily, member 4C	Igsf4c	152
1438557_x_at	aspartyl aminopeptidase	Dnpep	153
1453175_at	zinc finger and BTB domain containing 25	Zbtb25	154
1454890_at	angiomotin	Amot	155
1422948_s_at	histone 1, H4h /// histone 1, H4c /// histone 1, H4i /// histone 1, H4j /// histone 1, H4k /// histone 1, H4m /// histone 1, H4a /// histone 1, H4b	Hist1h4h /// Hist1h4c /// Hist1h4i /// Hist1h4j /// Hist1h4k /// Hist1h4m /// Hist1h4a /// Hist1h4b	156
1449660_s_at	coronin, actin binding protein 1C	Coro1c	157
1416446_at	transmembrane protein 30A	Tmem30a	158
1418436_at	syntaxin 7	Stx7	159
1421102_a_at	vesicle-associated membrane protein 3	Vamp3	160
1428122_s_at	RIKEN cDNA 2610528K11 gene	2610528K11Rik	161
1418527_a_at	FUS interacting protein (serine-arginine rich) 1	Fusip1	162
1417028_a_at	tripartite motif protein 2	Trim2	163
1427371_at	ATP-binding cassette, sub-family A (ABC1), member 8a	Abca8a	164
1436343_at	chromodomain helicase DNA binding protein 4	Chd4	165
1423847_at	RIKEN cDNA 2810406C15 gene	2810406C15Rik	166
1422623_x_at	Ribosomal protein L41	Rpl41	167
1450941_at	---	---	168
1438390_s_at	pituitary tumor-transforming 1	Pttg1	169
1450369_at	folliculogenesis specific basic helix-loop-helix	Figla	170
1426739_at	downstream neighbor of SON	Donson	171
1423995_at	kinesin family member 1B	Kif1b	172
1434363_x_at	PAX interacting (with transcription-activation domain) protein 1	Paxip1	173
1427232_at	teashirt zinc finger family member 1	Tshz1	174
1419700_a_at	prominin 1	Prom1	175
1425087_at	RIKEN cDNA 2310003F16 gene	2310003F16Rik	176
1448985_at	dual specificity phosphatase 22	Dusp22	177
1427125_s_at	leucine rich repeat containing 41	Lrrc41	178
1416358_at	RIKEN cDNA 0610009O03 gene	0610009O03Rik	179
1415999_at	hairy/enhancer-of-split related with YRPW motif 1	Hey1	180
1460733_at	expressed sequence AA407659	AA407659	181
1428076_s_at	NADH dehydrogenase (ubiquinone) 1 beta subcomplex 4	Ndufb4	182
1460425_at	RIKEN cDNA 1700001C19 gene	1700001C19Rik	183
1422474_at	phosphodiesterase 4B, cAMP specific	Pde4b	184
1418520_at	trans-golgi network protein	Tgoln1	185
1426526_s_at	oviductal glycoprotein 1	Ovgp1	186
1426467_s_at	RIKEN cDNA 0610037L13 gene	0610037L13Rik	187
1428563_at	DEAD (Asp-Glu-Ala-Asp) box polypeptide 10	Ddx10	188
1438711_at	pyruvate kinase liver and red blood cell	Pklr	189
1425649_at	solute carrier family 39 (zinc transporter), member 14	Slc39a14	190
1460642_at	Tnf receptor associated factor 4	Traf4	191
1433662_s_at	tissue inhibitor of metalloproteinase 2	Timp2	192
1420722_at	elongation of very long chain fatty acids (FEN1/Elo2, SUR4/Elo3, yeast)-like 3	Elovl3	193
1424882_a_at	5'-nucleotidase domain containing 2	Nt5dc2	194
1448218_s_at	tyrosine 3-monooxygenase/tryptophan 5-monooxygenase activation protein, zeta polypeptide	Ywhaz	195
1417326_a_at	anaphase promoting complex subunit 11 homolog (yeast)	Anapc11	196
1451362_at	RAB7, member RAS oncogene family-like 1	Rab7l1	197
1429041_at	RIKEN cDNA 2610005L07 gene	2610005L07Rik	198
1451140_s_at	protein kinase, AMP-activated, gamma 2 non-catalytic subunit	Prkag2	199
1426225_at	retinol binding protein 4, plasma	Rbp4	200
1434507_at	aminopeptidase-like 1	Npepl1	201
1423137_at	v-ral simian leukemia viral oncogene homolog A (ras related)	Rala	202
1416911_a_at	RIKEN cDNA 6330407G11 gene	6330407G11Rik	203
1450994_at	Rho-associated coiled-coil forming kinase 1	Rock1	204
1417573_at	RIKEN cDNA 2010311D03 gene	2010311D03Rik	205
1433451_at	cyclin-dependent kinase 5, regulatory subunit (p35) 1	Cdk5r1	206
1424153_s_at	sal-like 4 (Drosophila)	Sall4	207
1435884_at	intersectin 1 (SH3 domain protein 1A)	Itsn1	208
1418729_at	steroidogenic acute regulatory protein	Star	209
1450307_x_at	H2A histone family, member Y3	H2afy3	210
1448519_at	TEA domain family member 2	Tead2	211
1435140_at	insulin degrading enzyme	Ide	212
1420705_at	forkhead box B1	Foxb1	213
1448266_at	endothelial differentiation-related factor 1	Edf1	214
1423128_at	aryl-hydrocarbon receptor-interacting protein	Aip	215
1420978_at	nuclear respiratory factor 1	Nrf1	216
1418461_at	SH3 domain protein D19	Sh3d19	217
1427572_at	Leucine rich repeat containing 51	Lrrc51	218
1429681_a_at	glycoprotein, synaptic 2	Gpsn2	219
1438674_a_at	splicing factor, arginine/serine-rich 8	Sfrs8	220
1423356_at	synaptosomal-associated protein	Snap29	221
1425798_a_at	RecQ protein-like	Recql	222
1418973_at	basic leucine zipper nuclear factor 1	Blzf1	223
1452744_at	RIKEN cDNA 2210016F16 gene	2210016F16Rik	224
1448571_a_at	glia maturation factor, beta	Gmfb	225
1438760_x_at	a disintegrin and metallopeptidase domain 15 (metargidin)	Adam15	226
1451162_at	heat shock factor binding protein 1	Hsbp1	227
1437419_at	BMP2 inducible kinase	Bmp2k	228
1424207_at	SWI/SNF related, matrix associated, actin dependent regulator of chromatin, subfamily a, member 5 /// RIKEN cDNA 9230115A19 gene /// similar to SWI/SNF related, matrix associated, actin dependent regulator of chromatin, subfamily a, member 5	Smarca5 /// 9230115A19Rik /// LOC675704	229
1416818_at	parvin, alpha	Parva	230
1429457_at	RIKEN cDNA 2310020A21 gene	2310020A21Rik	231
1427058_at	eukaryotic translation initiation factor 4A1	Eif4a1	232
1450447_at	hepatic nuclear factor 4, alpha	Hnf4a	233
1428870_at	nucleolar and coiled-body phosphoprotein 1	Nolc1	234
1426039_a_at	arachidonate lipoxygenase, epidermal	Alox12e	235
1453576_at	Nipped-B homolog (Drosophila)	Nipbl	236
1427356_at	RIKEN cDNA 2310031A18 gene	2310031A18Rik	237
1448287_at	RNA polymerase 1-3	Rpo1-3	238
1448118_a_at	cathepsin D	Ctsd	239
1460732_a_at	periplakin	Ppl	240
1418188_a_at	metastasis associated lung adenocarcinoma transcript 1 (non-coding RNA)	Malat1	241
1449932_at	casein kinase 1, delta	Csnk1d	242
1421953_at	v-crk sarcoma virus CT10 oncogene homolog (avian)-like	Crkl	243
1451357_at	RIKEN cDNA E130307M08 gene	E130307M08Rik	244
1435347_at	staufen (RNA binding protein) homolog 1 (Drosophila)	Stau1	245
1421481_at	tumor necrosis factor receptor superfamily, member 9	Tnfrsf9	246
1423761_at	RIKEN cDNA 5630401D24 gene	5630401D24Rik	247
1452322_a_at	bromodomain and WD repeat domain containing 1	Brwd1	248
1416079_a_at	actin related protein 2/3 complex, subunit 1A	Arpc1a	249
1418206_at	stromal cell-derived factor 2-like 1	Sdf2l1	250
1452586_at	anaphase promoting complex subunit 13	Anapc13	251
1437666_x_at	ubiquitin C	Ubc	252
1416773_at	wee 1 homolog (S. pombe)	Wee1	253
1431844_at	potassium large conductance calcium-activated channel, subfamily M, beta member 2	Kcnmb2	254
1449435_at	UDP-Gal:betaGlcNAc beta 1,4-galactosyltransferase, polypeptide 3	B4galt3	255
1451271_a_at	acetyl-Coenzyme A acetyltransferase 1	Acat1	256
1435170_at	RIKEN cDNA 2310007F12 gene	2310007F12Rik	257
1448838_at	topoisomerase I binding, arginine/serine-rich	Topors	258
1428258_at	RIKEN cDNA 2010107E04 gene	2010107E04Rik	259
1415740_at	protease (prosome, macropain) 26S subunit, ATPase 5	Psmc5	260
1416646_at	alpha fetoprotein	Afp	261
1426732_at	---	---	262
1450323_at	RIKEN cDNA 5730493B19 gene	5730493B19Rik	263
1418007_at	RIKEN cDNA 1810007M14 gene	1810007M14Rik	264
1417713_at	eukaryotic translation initiation factor 2, subunit 2 (beta)	Eif2s2	265
1438133_a_at	cysteine rich protein 61	Cyr61	266
1432155_at	Wiskott-Aldrich syndrome-like (human)	Wasl	267
1416041_at	serum/glucocorticoid regulated kinase	Sgk	268
1456471_x_at	3-phosphoglycerate dehydrogenase /// similar to 3-phosphoglycerate dehydrogenase /// similar to 3-phosphoglycerate dehydrogenase /// similar to 3-phosphoglycerate dehydrogenase /// similar to 3-phosphoglycerate dehydrogenase /// similar to 3-phosphoglycer	Phgdh /// LOC382931 /// LOC384524 /// LOC385344 /// LOC547171 /// LOC627427 /// LOC666422 /// LOC666875 /// LOC668771 /// LOC669671 /// LOC669985 /// LOC670155 /// LOC670187 /// LOC671102 /// LOC671972 /// LOC673015 /// LOC675010	269
1456213_x_at	glutaminyl-tRNA synthetase	Qars	270
1415891_at	succinate-CoA ligase, GDP-forming, alpha subunit	Suclg1	271
1454608_x_at	transthyretin	Ttr	272
1423548_s_at	ERGIC and golgi 3	Ergic3	273
1422769_at	synaptotagmin binding, cytoplasmic RNA interacting protein	Syncrip	274
1427909_at	RIKEN cDNA 2410015M20 gene	2410015M20Rik	275
1428301_at	hypothetical protein LOC544988 /// RIKEN cDNA B930046C15 gene /// hypothetical protein LOC545007 /// RIKEN cDNA 2610042L04 gene /// similar to Spetex-2H protein /// similar to Spetex-2H protein /// hypothetical protein LOC664825 /// similar to Spetex-2F p	LOC544988 /// B930046C15Rik /// LOC545007 /// 2610042L04Rik /// LOC622931 /// LOC638853 /// LOC664825 /// LOC666193 /// LOC666329 /// LOC666442 /// LOC666684 /// LOC666740 /// LOC666772 /// LOC666890 /// LOC671957	276
1432417_a_at	tetraspanin 2	Tspan2	277
1417018_at	epidermal growth factor-containing fibulin-like extracellular matrix protein 2	Efemp2	278
1452929_at	restin (Reed-Steinberg cell-expressed intermediate filament-associated protein)	Rsn	279
1451729_at	bone morphogenetic protein receptor, type 1A	Bmpr1a	280
1424131_at	procollagen, type VI, alpha 3 /// similar to alpha 3 type VI collagen isoform 1 precursor	Col6a3 /// LOC674521	281
1438082_at	RIKEN cDNA 2310028N02 gene	2310028N02Rik	282
1450743_s_at	synaptotagmin binding, cytoplasmic RNA interacting protein	Syncrip	283
1417098_s_at	mitochondrial trans-2-enoyl-CoA reductase	Mecr	284
1425424_at	hypothetical protein LOC620031	MGC7817	285
1422715_s_at	acid phosphatase 1, soluble /// similar to acid phosphatase 1, soluble /// similar to acid phosphatase 1 isoform b /// similar to acid phosphatase 1 isoform b /// similar to acid phosphatase 1 isoform b	Acp1 /// LOC631286 /// LOC668486 /// LOC670469 /// LOC676625	286
1449261_at	pre B-cell leukemia transcription factor 2	Pbx2	287
1455457_at	cytochrome P450, family 2. subfamily c, polypeptide 37 /// cytochrome P450, family 2, subfamily c, polypeptide 50 /// cytochrome P450	Cyp2c37 /// Cyp2c50 /// Cyp2c54	288
1418275_a_at	E74-like factor 2	Elf2	289
1424108_at	glyoxalase 1	Glo1	290
1424286_at	protein kinase, X-linked	Prkx	291
1438161_s_at	replication factor C (activator 1) 4	Rfc4	292
1422313_a_at	insulin-like growth factor binding protein 5	Igfbp5	293
1451395_at	coiled-coil domain containing 92	Ccdc92	294
1428942_at	metallothionein 2	Mt2	295
1428160_at	NADH dehydrogenase (ubiquinone) 1, alpha/beta subcomplex, 1	Ndufab1	296
1434393_at	ubiquitin specific peptidase 34	Usp34	297
1456079_x_at	apurinic/apyrimidinic endonuclease 1	Apex1	298
1428072_a_at	dolichyl pyrophosphate phosphatase 1	Dolpp1	299
1434133_s_at	WD repeat domain 42A	Wdr42a	300
