# Supplementary material for: Comparison of Pattern Detection Methods in Microarray Time Series of the Segmentation Clock
Source: PLoS One. 2008 Aug 6;3(8):e2856. doi: 10.1371/journal.pone.0002856 (PMC2481401; doi:10.1371/journal.pone.0002856)
Supplement: Table S4 — (0.06 MB XLS) [file pone.0002856.s005.xls]

## Sheet: Curie_7549_Top_300_Query
Table S4. List of the Top 300 Probe Sets of the Address Reduction (A) Analysis
Probe Set	Gene Title	Gene Symbol	Rank
1420360_at	dickkopf homolog 1 (Xenopus laevis)	Dkk1	1
1418729_at	steroidogenic acute regulatory protein	Star	2
1418102_at	hairy and enhancer of split 1 (Drosophila)	Hes1	3
1456380_x_at	calponin 3, acidic	Cnn3	4
1450103_a_at	pleckstrin homology, Sec7 and coiled-coil domains 2	Pscd2	5
1425895_a_at	inhibitor of DNA binding 1	Id1	6
1417985_at	Notch-regulated ankyrin repeat protein	Nrarp	7
1436845_at	axin2	Axin2	8
1427699_a_at	protein tyrosine phosphatase, non-receptor type 11	Ptpn11	9
1421481_at	tumor necrosis factor receptor superfamily, member 9	Tnfrsf9	10
1454904_at	X-linked myotubular myopathy gene 1	Mtm1	11
1450695_at	aryl-hydrocarbon receptor	Ahr	12
1417937_at	dapper homolog 1, antagonist of beta-catenin (xenopus)	Dact1	13
1438910_a_at	stomatin	Stom	14
1424614_at	FGF receptor activating protein 1	Frag1	15
1425579_at	glial cell line derived neurotrophic factor family receptor alpha 2	Gfra2	16
1416874_a_at	Paf1, RNA polymerase II associated factor, homolog (S. cerevisiae)	Paf1	17
1459924_at	ATPase, H+ transporting, lysosomal V0 subunit A1	Atp6v0a1	18
1417986_at	Notch-regulated ankyrin repeat protein	Nrarp	19
1427600_at	Tumor necrosis factor receptor superfamily, member 19	Tnfrsf19	20
1421948_a_at	RIKEN cDNA 2610507L03 gene	2610507L03Rik	21
1450519_a_at	protein kinase, cAMP dependent, catalytic, alpha	Prkaca	22
1424996_at	CASP8 and FADD-like apoptosis regulator	Cflar	23
1429356_s_at	geranylgeranyl diphosphate synthase 1	Ggps1	24
1424280_at	motile sperm domain containing 1	Mospd1	25
1448378_at	fascin homolog 1, actin bundling protein (Strongylocentrotus) purpuratus)	Fscn1	26
1416773_at	wee 1 homolog (S. pombe)	Wee1	27
1438058_s_at	prostate tumor over expressed gene 1	Ptov1	28
1449643_s_at	basic transcription factor 3	Btf3	29
1451281_at	zinc finger protein 96	Zfp96	30
1435573_at	OTU domain containing 5	Otud5	31
1417065_at	early growth response 1	Egr1	32
1422914_at	trans-acting transcription factor 5	Sp5	33
1448260_at	ubiquitin carboxy-terminal hydrolase L1	Uchl1	34
1417278_a_at	naked cuticle 1 homolog (Drosophila) /// similar to naked cuticle 1 homolog /// similar to naked cuticle 1 homolog	Nkd1 /// LOC634379 /// LOC671838	35
1419834_x_at	MAP/microtubule affinity-regulating kinase 1	Mark1	36
1426263_at	immunoglobulin superfamily, member 4C	Igsf4c	37
1437666_x_at	ubiquitin C	Ubc	38
1427737_a_at	RIKEN cDNA 1200011M11 gene	1200011M11Rik	39
1456010_x_at	hairy and enhancer of split 5 (Drosophila)	Hes5	40
1425283_a_at	metallothionein-like 5, testis-specific (tesmin)	Mtl5	41
1456626_a_at	RIKEN cDNA 1110005A23 gene /// similar to cytokine induced protein 29 kDa /// similar to cytokine induced protein 29 kDa	1110005A23Rik /// LOC625193 /// LOC636633	42
1426524_at	glucosamine-6-phosphate deaminase 2	Gnpda2	43
1450941_at	---	---	44
1455237_at	ubiquitin specific peptidase 36	Usp36	45
1418669_at	perlecan (heparan sulfate proteoglycan 2)	Hspg2	46
1452675_at	RNA binding motif protein 22	Rbm22	47
1450242_at	toll-like receptor 5	Tlr5	48
1435494_s_at	desmoplakin	Dsp	49
1415999_at	hairy/enhancer-of-split related with YRPW motif 1	Hey1	50
1436343_at	chromodomain helicase DNA binding protein 4	Chd4	51
1426463_at	gephyrin	Gphn	52
1438557_x_at	aspartyl aminopeptidase	Dnpep	53
1448555_at	DNA segment, Chr 15, ERATO Doi 682, expressed	D15Ertd682e	54
1448557_at	RIKEN cDNA 1200015N20 gene	1200015N20Rik	55
1424765_at	epidermal growth factor receptor pathway substrate 15-like 1	Eps15l1	56
1415874_at	sprouty homolog 1 (Drosophila)	Spry1	57
1427213_at	6-phosphofructo-2-kinase/fructose-2,6-biphosphatase 1	Pfkfb1	58
1416834_x_at	NADH dehydrogenase (ubiquinone) 1 beta subcomplex, 2	Ndufb2	59
1426533_at	nucleolar protein 5A	Nol5a	60
1419159_at	golgi autoantigen, golgin subfamily a, 3	Golga3	61
1424207_at	SWI/SNF related, matrix associated, actin dependent regulator of chromatin, subfamily a, member 5 /// RIKEN cDNA 9230115A19 gene /// similar to SWI/SNF related, matrix associated, actin dependent regulator of chromatin, subfamily a, member 5	Smarca5 /// 9230115A19Rik /// LOC675704	62
1416551_at	ATPase, Ca++ transporting, cardiac muscle, slow twitch 2	Atp2a2	63
1419749_at	DNA methyltransferase 2	Dnmt2	64
1451640_a_at	RIKEN cDNA 1500011J06 gene	1500011J06Rik	65
1450039_at	ubiquitin specific peptidase 9, X chromosome	Usp9x	66
1424942_a_at	myelocytomatosis oncogene	Myc	67
1425212_a_at	tumor necrosis factor receptor superfamily, member 19	Tnfrsf19	68
1450050_at	histone cell cycle regulation defective homolog A (S. cerevisiae)	Hira	69
1415976_a_at	calcium regulated heat stable protein 1	Carhsp1	70
1416994_at	tetratricopeptide repeat domain 1	Ttc1	71
1449523_at	B-cell CLL/lymphoma 7C	Bcl7c	72
1419917_s_at	transmembrane emp24 protein transport domain containing 7	Tmed7	73
1423371_at	polymerase (DNA-directed), epsilon 4 (p12 subunit)	Pole4	74
1428483_a_at	RIKEN cDNA 2610039C10 gene	2610039C10Rik	75
1453283_at	phosphoglucomutase 1	Pgm1	76
1450916_at	staufen (RNA binding protein) homolog 2 (Drosophila)	Stau2	77
1460396_at	DEAD (Asp-Glu-Ala-Asp) box polypeptide 54	Ddx54	78
1433665_at	vacuolar protein sorting 41 (yeast)	Vps41	79
1423078_a_at	sterol-C4-methyl oxidase-like	Sc4mol	80
1423286_at	cerebellin 1 precursor protein	Cbln1	81
1423064_at	DNA methyltransferase 3A	Dnmt3a	82
1448352_at	leucine zipper protein 1	Luzp1	83
1418150_at	myotubularin related protein 4	Mtmr4	84
1438206_a_at	RIKEN cDNA 2610042O14 gene	2610042O14Rik	85
1416128_at	tubulin, alpha 6 /// similar to Tubulin alpha-6 chain (Alpha-tubulin 6)	Tuba6 /// LOC626534	86
1452203_at	RIKEN cDNA 5830411E10 gene	5830411E10Rik	87
1416457_at	dimethylarginine dimethylaminohydrolase 2	Ddah2	88
1438287_x_at	DEAD (Asp-Glu-Ala-Asp) box polypeptide 39	Ddx39	89
1427914_a_at	transcription elongation factor B (SIII), polypeptide 1	Tceb1	90
1454719_at	rhomboid domain containing 3	Rhbdd3	91
1427491_at	NOL1/NOP2/Sun domain family 6	Nsun6	92
1418973_at	basic leucine zipper nuclear factor 1	Blzf1	93
1451313_a_at	RIKEN cDNA 1110067D22 gene	1110067D22Rik	94
1424148_a_at	expressed sequence AW049765	AW049765	95
1422764_at	microtubule-associated protein, RP/EB family, member 1	Mapre1	96
1434390_at	Heterogeneous nuclear ribonucleoprotein U	Hnrpu	97
1451209_at	longevity assurance homolog 5 (S. cerevisiae)	Lass5	98
1448155_at	programmed cell death 6 interacting protein	Pdcd6ip	99
1419509_a_at	N-acetylglucosamine kinase	Nagk	100
1438968_x_at	serine protease inhibitor, Kunitz type 2	Spint2	101
1417027_at	tripartite motif protein 2	Trim2	102
1424610_at	TruB pseudouridine (psi) synthase homolog 2 (E. coli)	Trub2	103
1428485_at	carbonic anyhydrase 12	Car12	104
1422679_s_at	SH2 domain binding protein 1 (tetratricopeptide repeat containing)	Sh2bp1	105
1434391_at	Heterogeneous nuclear ribonucleoprotein U	Hnrpu	106
1455676_x_at	Tial1 cytotoxic granule-associated RNA binding protein-like 1	Tial1	107
1423995_at	kinesin family member 1B	Kif1b	108
1451569_at	nuclear receptor subfamily 2, group C, member 2	Nr2c2	109
1448951_at	tumor necrosis factor receptor superfamily, member 1b	Tnfrsf1b	110
1420441_at	centromere autoantigen C1	Cenpc1	111
1423319_at	hematopoietically expressed homeobox	Hhex	112
1425206_a_at	Ubiquitin protein ligase E3A	Ube3a	113
1425424_at	hypothetical protein LOC620031	MGC7817	114
1449270_at	plexin domain containing 2	Plxdc2	115
1420494_x_at	ubiquitin C	Ubc	116
1438669_at	WD repeat domain 40A	Wdr40a	117
1449660_s_at	coronin, actin binding protein 1C	Coro1c	118
1417236_at	EH-domain containing 3	Ehd3	119
1452612_at	zinc finger protein 294	Zfp294	120
1439199_at	Adult male corpora quadrigemina cDNA, RIKEN full-length enriched library, clone:B230317E19 product:unclassifiable, full insert sequence	---	121
1448773_at	ribosomal protein L11 /// similar to 60S ribosomal protein L11 /// similar to 60S ribosomal protein L11 /// hypothetical gene supported by AK011800; BC025077; NM_025919 /// similar to 60S ribosomal protein L11	Rpl11 /// LOC194197 /// LOC235424 /// LOC328825 /// LOC665330	122
1431125_a_at	threonyl-tRNA synthetase-like 1	Tarsl1	123
1437810_a_at	hemoglobin Z, beta-like embryonic chain	Hbb-bh1	124
1435324_x_at	high mobility group box 1	Hmgb1	125
1416939_at	pyrophosphatase (inorganic) 1	Ppa1	126
1448269_a_at	kelch-like 13 (Drosophila)	Klhl13	127
1437052_s_at	solute carrier family 2 (facilitated glucose transporter), member 3	Slc2a3	128
1422579_at	heat shock protein 1 (chaperonin 10) /// similar to 10 kDa heat shock protein, mitochondrial (Hsp10) (10 kDa chaperonin) (CPN10) /// similar to 10 kDa heat shock protein, mitochondrial (Hsp10) (10 kDa chaperonin) (CPN10)	Hspe1 /// LOC628438 /// LOC636088	129
1448632_at	proteasome (prosome, macropain) subunit, beta type 10	Psmb10	130
1417092_at	parathyroid hormone receptor 1	Pthr1	131
1422288_at	5-hydroxytryptamine (serotonin) receptor 1B	Htr1b	132
1439403_x_at	ring finger protein 12	Rnf12	133
1420772_a_at	TSC22 domain family 3	Tsc22d3	134
1448494_at	growth arrest specific 1	Gas1	135
1416911_a_at	RIKEN cDNA 6330407G11 gene	6330407G11Rik	136
1448434_at	ring finger protein 103	Rnf103	137
1415855_at	kit ligand	Kitl	138
1437990_x_at	hemoglobin Z, beta-like embryonic chain	Hbb-bh1	139
1435764_a_at	gem (nuclear organelle) associated protein 7	Gemin7	140
1421085_at	retinoschisis 1 homolog (human)	Rs1h	141
1448650_a_at	polymerase (DNA directed), epsilon	Pole	142
1436823_x_at	hemoglobin Y, beta-like embryonic chain	Hbb-y	143
1456577_x_at	pitrilysin metallepetidase 1	Pitrm1	144
1436717_x_at	hemoglobin Y, beta-like embryonic chain	Hbb-y	145
1426461_at	UDP-glucose pyrophosphorylase 2	Ugp2	146
1452330_a_at	matrix-remodelling associated 8	Mxra8	147
1452627_at	SUMO/sentrin specific peptidase 6	Senp6	148
1433991_x_at	diazepam binding inhibitor	Dbi	149
1417675_a_at	midasin homolog (yeast)	Mdn1	150
1451658_a_at	polymerase (RNA) III (DNA directed) polypeptide C	Polr3c	151
1417980_a_at	insulin induced gene 2	Insig2	152
1436953_at	Wiskott-Aldrich syndrome protein interacting protein	Waspip	153
1435834_at	growth arrest specific 2	Gas2	154
1452735_at	PEST proteolytic signal containing nuclear protein	Pcnp	155
1429451_at	RIKEN cDNA 2610301B20 gene	2610301B20Rik	156
1423685_at	alanyl-tRNA synthetase	Aars	157
1422474_at	phosphodiesterase 4B, cAMP specific	Pde4b	158
1418128_at	adenylate cyclase 6	Adcy6	159
1434865_a_at	exocyst complex component 7	Exoc7	160
1427062_at	retinoblastoma binding protein 8	Rbbp8	161
1427125_s_at	leucine rich repeat containing 41	Lrrc41	162
1418826_at	membrane-spanning 4-domains, subfamily A, member 6B	Ms4a6b	163
1453501_at	homeo box B1	Hoxb1	164
1415913_at	ribosomal protein S13 /// similar to ribosomal protein S13 /// similar to ribosomal protein S13 /// similar to ribosomal protein S13 /// similar to ribosomal protein S13 /// similar to ribosomal protein S13 /// similar to ribosomal protein S13 /// similar	Rps13 /// LOC625298 /// LOC628061 /// LOC633920 /// LOC637251 /// LOC668239 /// LOC671723 /// LOC671887	165
1449849_a_at	F-box and leucine-rich repeat protein 6	Fbxl6	166
1449019_at	A kinase (PRKA) anchor protein 1	Akap1	167
1426966_at	axin 1	Axin1	168
1453199_at	acyl-Coenzyme A binding domain containing 6	Acbd6	169
1452572_at	calcium/calmodulin-dependent protein kinase IV	Camk4	170
1421315_s_at	cortactin	Cttn	171
1429109_at	male-specific lethal 2-like 1 (Drosophila)	Msl2l1	172
1438711_at	pyruvate kinase liver and red blood cell	Pklr	173
1455229_x_at	phosphatidylglycerophosphate synthase 1	Pgs1	174
1417316_at	thioesterase superfamily member 2	Them2	175
1419817_s_at	DNA segment, Chr 1, ERATO Doi 161, expressed	D1Ertd161e	176
1459817_at	---	---	177
1437354_at	RIKEN cDNA C230091D08 gene	C230091D08Rik	178
1426500_at	isoprenylcysteine carboxyl methyltransferase	Icmt	179
1424406_at	BCL2-like 13 (apoptosis facilitator)	Bcl2l13	180
1455206_at	Hypothetical protein C130006E23	C130006E23	181
1451382_at	ChaC, cation transport regulator-like 1 (E. coli)	Chac1	182
1420980_at	p21 (CDKN1A)-activated kinase 1	Pak1	183
1423840_at	coiled-coil domain containing 56	Ccdc56	184
1416137_at	annexin A7	Anxa7	185
1418887_a_at	DNA segment, Chr 11, Wayne State University 99, expressed	D11Wsu99e	186
1426671_a_at	RNA-binding region (RNP1, RRM) containing 2	Rnpc2	187
1425050_at	isochorismatase domain containing 1	Isoc1	188
1416614_at	CREBBP/EP300 inhibitory protein 1	Cri1	189
1418250_at	ADP-ribosylation factor 4-like	Arfl4	190
1417376_a_at	immunoglobulin superfamily, member 4A	Igsf4a	191
1417374_at	tubulin, alpha 4	Tuba4	192
1416761_at	---	---	193
1427572_at	Leucine rich repeat containing 51	Lrrc51	194
1417774_at	N-acetylneuraminic acid synthase (sialic acid synthase)	Nans	195
1431320_a_at	myosin Va	Myo5a	196
1451618_at	rhodopsin	Rho	197
1434016_at	zinc and ring finger 2	Znrf2	198
1425660_at	BTB (POZ) domain containing 3	Btbd3	199
1449618_s_at	RIKEN cDNA 2900092E17 gene	2900092E17Rik	200
1423145_a_at	titin-cap	Tcap	201
1417714_x_at	hemoglobin alpha, adult chain 1	Hba-a1	202
1426488_at	bifunctional apoptosis regulator	Bfar	203
1426871_at	F-box only protein 33	Fbxo33	204
1422678_at	diacylglycerol O-acyltransferase 2	Dgat2	205
1416647_at	branched chain ketoacid dehydrogenase E1, alpha polypeptide	Bckdha	206
1416809_at	cytochrome P450, family 3, subfamily a, polypeptide 11	Cyp3a11	207
1439407_x_at	transgelin 2 /// similar to transgelin 2	Tagln2 /// LOC672466	208
1451357_at	RIKEN cDNA E130307M08 gene	E130307M08Rik	209
1439483_at	expressed sequence AI506816	AI506816	210
1438398_at	RNA-binding region (RNP1, RRM) containing 2	Rnpc2	211
1418780_at	cytochrome P450, family 39, subfamily a, polypeptide 1	Cyp39a1	212
1450713_at	chondroitin sulfate proteoglycan 5	Cspg5	213
1417604_at	calcium/calmodulin-dependent protein kinase I	Camk1	214
1436784_x_at	splicing factor 3b, subunit 4 /// similar to splicing factor 3b, subunit 4 (predicted) /// similar to splicing factor 3b, subunit 4 (predicted)	Sf3b4 /// LOC634414 /// LOC666113	215
1416524_at	speckle-type POZ protein	Spop	216
1436186_at	E2F transcription factor 8	E2f8	217
1434517_at	WD repeat and FYVE domain containing 2	Wdfy2	218
1433518_at	leucine carboxyl methyltransferase 2	Lcmt2	219
1424170_at	PHD finger protein 5A	Phf5a	220
1419205_x_at	G patch domain containing 4	Gpatc4	221
1452079_s_at	DCUN1D1 DCN1, defective in cullin neddylation 1, domain containing 1 (S. cerevisiae)	Dcun1d1	222
1423765_at	ATH1, acid trehalase-like 1 (yeast)	Athl1	223
1417573_at	RIKEN cDNA 2010311D03 gene	2010311D03Rik	224
1424582_at	multiple substrate lipid kinase /// similar to multi-substrate lipid kinase /// similar to multi-substrate lipid kinase	Mulk /// LOC667266 /// LOC672697	225
1421667_at	neuromedin U receptor 1	Nmur1	226
1456128_at	ATP synthase, H+ transporting, mitochondrial F0 complex, subunit c (subunit 9), isoform 2	Atp5g2	227
1417456_at	glyceronephosphate O-acyltransferase	Gnpat	228
1417045_at	BH3 interacting domain death agonist	Bid	229
1450656_at	guanine nucleotide binding protein, alpha 13	Gna13	230
1450619_x_at	cell matrix adhesion regulator	Cmar	231
1417259_a_at	capping protein (actin filament) muscle Z-line, beta	Capzb	232
1460694_s_at	supervillin	Svil	233
1449092_at	protein phosphatase 1D magnesium-dependent, delta isoform	Ppm1d	234
1436616_at	expressed sequence R74740	R74740	235
1427987_at	scaffold attachment factor B2	Safb2	236
1433531_at	acyl-CoA synthetase long-chain family member 4	Acsl4	237
1417128_at	pleckstrin homology domain containing, family O member 1	Plekho1	238
1454678_s_at	RIKEN cDNA A130022J15 gene	A130022J15Rik	239
1417087_at	golgi apparatus protein 1	Glg1	240
1418269_at	lysyl oxidase-like 3	Loxl3	241
1426889_at	RIKEN cDNA 4930566A11 gene	4930566A11Rik	242
1450869_at	fibroblast growth factor 1	Fgf1	243
1451362_at	RAB7, member RAS oncogene family-like 1	Rab7l1	244
1456005_a_at	BCL2-like 11 (apoptosis facilitator)	Bcl2l11	245
1418017_at	pumilio 2 (Drosophila)	Pum2	246
1432426_a_at	ubiquitin-conjugating enzyme E2F (putative)	Ube2f	247
1433708_at	signal recognition particle 68	Srp68	248
1416104_at	mannose-P-dolichol utilization defect 1	Mpdu1	249
1417399_at	growth arrest specific 6	Gas6	250
1452041_at	kelch-like 26 (Drosophila)	Klhl26	251
1450632_at	similar to aplysia ras-related homolog A2 /// similar to aplysia ras-related homolog A2	LOC433749 /// LOC631743	252
1451573_a_at	syntaxin 4A (placental)	Stx4a	253
1440831_at	BTB and CNC homology 1	Bach1	254
1425591_a_at	chromatin modifying protein 2A	Chmp2a	255
1416141_a_at	ribosomal protein S6 /// similar to 40S ribosomal protein S6 /// similar to 40S ribosomal protein S6 /// similar to 40S ribosomal protein S6 /// similar to 40S ribosomal protein S6	Rps6 /// LOC666577 /// LOC667739 /// LOC671306 /// LOC672620	256
1434923_at	RIKEN cDNA 2810437L13 gene	2810437L13Rik	257
1454811_a_at	serine incorporator 1	Serinc1	258
1451748_a_at	SET domain containing 3	Setd3	259
1421129_a_at	ATPase, Ca++ transporting, ubiquitous	Atp2a3	260
1420736_at	single-minded homolog 1 (Drosophila)	Sim1	261
1450504_a_at	1-acylglycerol-3-phosphate O-acyltransferase 3	Agpat3	262
1450895_a_at	RIKEN cDNA 1810020G14 gene	1810020G14Rik	263
1448095_at	Transcribed locus	---	264
1425674_a_at	Ssu72 RNA polymerase II CTD phosphatase homolog (yeast)	Ssu72	265
1416895_at	ephrin A1	Efna1	266
1427456_at	WD repeat and FYVE domain containing 3	Wdfy3	267
1437882_s_at	RIKEN cDNA 3110048L19 gene /// RIKEN cDNA 6330416L07 gene	3110048L19Rik /// 6330416L07Rik	268
1417570_at	anaphase promoting complex subunit 1	Anapc1	269
1426926_at	phospholipase C, gamma 2	Plcg2	270
1460718_s_at	mitochondrial carrier homolog 1 (C. elegans)	Mtch1	271
1448714_at	RNA guanylyltransferase and 5'-phosphatase	Rngtt	272
1424438_a_at	leptin receptor overlapping transcript	Leprot	273
1437837_x_at	polymerase (DNA-directed), delta interacting protein 3	Poldip3	274
1460320_at	beclin 1 (coiled-coil, myosin-like BCL2-interacting protein)	Becn1	275
1416029_at	Kruppel-like factor 10	Klf10	276
1419450_at	ORM1-like 3 (S. cerevisiae)	Ormdl3	277
1422453_at	pre-mRNA processing factor 8	Prpf8	278
1417525_at	heart and neural crest derivatives expressed transcript 1	Hand1	279
1435493_at	desmoplakin	Dsp	280
1460246_at	methyl CpG binding protein 2	Mecp2	281
1433674_a_at	small nucleolar RNA, C/D box 22	Snord22	282
1448547_at	Ras association (RalGDS/AF-6) domain family 3	Rassf3	283
1416746_at	H2A histone family, member X	H2afx	284
1450323_at	RIKEN cDNA 5730493B19 gene	5730493B19Rik	285
1433666_s_at	vacuolar protein sorting 41 (yeast)	Vps41	286
1437172_x_at	hydroxyacyl-Coenzyme A dehydrogenase/3-ketoacyl-Coenzyme A thiolase/enoyl-Coenzyme A hydratase (trifunctional protein), beta subunit	Hadhb	287
1418225_at	origin recognition complex, subunit 2-like (S. cerevisiae)	Orc2l	288
1451729_at	bone morphogenetic protein receptor, type 1A	Bmpr1a	289
1449099_at	LPS-responsive beige-like anchor	Lrba	290
1416767_a_at	RIKEN cDNA 1110003E01 gene	1110003E01Rik	291
1434306_at	RAB3A interacting protein	Rab3ip	292
1424108_at	glyoxalase 1	Glo1	293
1426694_at	RIKEN cDNA 9030624J02 gene	9030624J02Rik	294
1420269_at	Nucleophosmin 1	Npm1	295
1415901_at	procollagen-lysine, 2-oxoglutarate 5-dioxygenase 3	Plod3	296
1454663_at	eukaryotic translation initiation factor 5	Eif5	297
1424752_x_at	zinc finger protein 71, related sequence 1	Zfp71-rs1	298
1438760_x_at	a disintegrin and metallopeptidase domain 15 (metargidin)	Adam15	299
1417916_a_at	fractured callus expressed transcript 1	Fxc1	300
