# Supplementary material for: Comparison of Pattern Detection Methods in Microarray Time Series of the Segmentation Clock
Source: PLoS One. 2008 Aug 6;3(8):e2856. doi: 10.1371/journal.pone.0002856 (PMC2481401; doi:10.1371/journal.pone.0002856)
Supplement: Table S5 — (0.06 MB XLS) [file pone.0002856.s006.xls]

## Sheet: Berkeley_7549_Query_300
Table S5. List of the Top 300 Probe Sets of the Cyclohedron Test (C) Analysis
Probe Set	Gene Title	Gene Symbol	Rank
1452041_at	kelch-like 26 (Drosophila)	Klhl26	1
1417985_at	Notch-regulated ankyrin repeat protein	Nrarp	2
1436845_at	axin2	Axin2	3
1436343_at	chromodomain helicase DNA binding protein 4	Chd4	4
1420360_at	dickkopf homolog 1 (Xenopus laevis)	Dkk1	5
1449643_s_at	basic transcription factor 3	Btf3	6
1417399_at	growth arrest specific 6	Gas6	7
1418102_at	hairy and enhancer of split 1 (Drosophila)	Hes1	8
1418729_at	steroidogenic acute regulatory protein	Star	9
1425424_at	hypothetical protein LOC620031	MGC7817	10
1456380_x_at	calponin 3, acidic	Cnn3	11
1426524_at	glucosamine-6-phosphate deaminase 2	Gnpda2	12
1438557_x_at	aspartyl aminopeptidase	Dnpep	13
1454904_at	X-linked myotubular myopathy gene 1	Mtm1	14
1448951_at	tumor necrosis factor receptor superfamily, member 1b	Tnfrsf1b	15
1433952_at	Tu translation elongation factor, mitochondrial	Tufm	16
1417316_at	thioesterase superfamily member 2	Them2	17
1450242_at	toll-like receptor 5	Tlr5	18
1417376_a_at	immunoglobulin superfamily, member 4A	Igsf4a	19
1439255_s_at	G protein-coupled receptor 137B /// similar to transmembrane 7 superfamily member 1	Gpr137b /// LOC664862	20
1451412_a_at	intraflagellar transport 20 homolog (Chlamydomonas)	Ift20	21
1449169_at	hyaluronan synthase 2	Has2	22
1425895_a_at	inhibitor of DNA binding 1	Id1	23
1437354_at	RIKEN cDNA C230091D08 gene	C230091D08Rik	24
1448155_at	programmed cell death 6 interacting protein	Pdcd6ip	25
1450519_a_at	protein kinase, cAMP dependent, catalytic, alpha	Prkaca	26
1448555_at	DNA segment, Chr 15, ERATO Doi 682, expressed	D15Ertd682e	27
1452118_at	RIKEN cDNA 2600005C20 gene	2600005C20Rik	28
1451748_a_at	SET domain containing 3	Setd3	29
1448260_at	ubiquitin carboxy-terminal hydrolase L1	Uchl1	30
1448632_at	proteasome (prosome, macropain) subunit, beta type 10	Psmb10	31
1415875_at	RIKEN cDNA 3010003L21 gene	3010003L21Rik	32
1436561_at	suppressor of variegation 3-9 homolog 2 (Drosophila)	Suv39h2	33
1459924_at	ATPase, H+ transporting, lysosomal V0 subunit A1	Atp6v0a1	34
1418669_at	perlecan (heparan sulfate proteoglycan 2)	Hspg2	35
1420337_at	gastrulation brain homeobox 2	Gbx2	36
1437715_x_at	apurinic/apyrimidinic endonuclease 1	Apex1	37
1421481_at	tumor necrosis factor receptor superfamily, member 9	Tnfrsf9	38
1416903_at	nucleobindin 1	Nucb1	39
1436784_x_at	splicing factor 3b, subunit 4 /// similar to splicing factor 3b, subunit 4 (predicted) /// similar to splicing factor 3b, subunit 4 (predicted)	Sf3b4 /// LOC634414 /// LOC666113	40
1417937_at	dapper homolog 1, antagonist of beta-catenin (xenopus)	Dact1	41
1429109_at	male-specific lethal 2-like 1 (Drosophila)	Msl2l1	42
1417831_at	SMC (structural maintenance of chromosomes 1)-like 1 (S. cerevisiae)	Smc1l1	43
1428485_at	carbonic anyhydrase 12	Car12	44
1428878_a_at	phosphatidylinositol transfer protein, cytoplasmic 1	Pitpnc1	45
1450695_at	aryl-hydrocarbon receptor	Ahr	46
1456109_a_at	mitochondrial ribosomal protein S15	Mrps15	47
1449270_at	plexin domain containing 2	Plxdc2	48
1450806_at	T-cell leukemia, homeobox 3	Tlx3	49
1419917_s_at	transmembrane emp24 protein transport domain containing 7	Tmed7	50
1417087_at	golgi apparatus protein 1	Glg1	51
1417980_a_at	insulin induced gene 2	Insig2	52
1460205_at	dephospho-CoA kinase domain containing	Dcakd	53
1425336_x_at	histocompatibility 2, K1, K region	H2-K1	54
1448869_a_at	mitochondrial ribosomal protein S16	Mrps16	55
1423903_at	poliovirus receptor	Pvr	56
1435358_at	CUE domain containing 1	Cuedc1	57
1456465_at	RIKEN cDNA B430110G05 gene	B430110G05Rik	58
1433991_x_at	diazepam binding inhibitor	Dbi	59
1419444_at	Sin3-associated polypeptide 18	Sap18	60
1452003_at	RNA binding motif protein 14	Rbm14	61
1416141_a_at	ribosomal protein S6 /// similar to 40S ribosomal protein S6 /// similar to 40S ribosomal protein S6 /// similar to 40S ribosomal protein S6 /// similar to 40S ribosomal protein S6	Rps6 /// LOC666577 /// LOC667739 /// LOC671306 /// LOC672620	62
1421948_a_at	RIKEN cDNA 2610507L03 gene	2610507L03Rik	63
1450916_at	staufen (RNA binding protein) homolog 2 (Drosophila)	Stau2	64
1437052_s_at	solute carrier family 2 (facilitated glucose transporter), member 3	Slc2a3	65
1420029_at	Minichromosome maintenance deficient 3 (S. cerevisiae)	Mcm3	66
1448352_at	leucine zipper protein 1	Luzp1	67
1426264_at	dihydrolipoamide S-acetyltransferase (E2 component of pyruvate dehydrogenase complex)	Dlat	68
1455206_at	Hypothetical protein C130006E23	C130006E23	69
1423896_a_at	ring finger protein 187	Rnf187	70
1439111_at	---	---	71
1431939_a_at	myc induced nuclear antigen	Mina	72
1424170_at	PHD finger protein 5A	Phf5a	73
1424619_at	splicing factor 3b, subunit 4 /// similar to splicing factor 3b, subunit 4 (predicted) /// similar to splicing factor 3b, subunit 4 (predicted)	Sf3b4 /// LOC634414 /// LOC666113	74
1432623_at	suppressor of var1, 3-like 1 (S. cerevisiae)	Supv3l1	75
1427044_a_at	amphiphysin	Amph	76
1416630_at	inhibitor of DNA binding 3	Id3	77
1427107_at	solute carrier family 16 (monocarboxylic acid transporters), member 11	Slc16a11	78
1424582_at	multiple substrate lipid kinase /// similar to multi-substrate lipid kinase /// similar to multi-substrate lipid kinase	Mulk /// LOC667266 /// LOC672697	79
1434691_at	splicing factor, arginine/serine-rich 2, interacting protein	Sfrs2ip	80
1425270_at	kinesin family member 1B	Kif1b	81
1425206_a_at	Ubiquitin protein ligase E3A	Ube3a	82
1429782_at	gene rich cluster, C10 gene	Grcc10	83
1436902_x_at	thymosin, beta 10	Tmsb10	84
1417045_at	BH3 interacting domain death agonist	Bid	85
1449352_at	polymerase (DNA directed), lambda	Poll	86
1417065_at	early growth response 1	Egr1	87
1419935_s_at	casein kinase II, alpha 2, polypeptide	Csnk2a2	88
1439461_x_at	RIKEN cDNA 2410003A14 gene	2410003A14Rik	89
1426754_x_at	cytoskeleton-associated protein 4	Ckap4	90
1416447_at	transmembrane protein 30A	Tmem30a	91
1452148_at	low density lipoprotein receptor-related protein associated protein 1	Lrpap1	92
1427985_at	RIKEN cDNA 9630042H07 gene	9630042H07Rik	93
1452694_at	inositol hexaphosphate kinase 1	Ihpk1	94
1449181_at	ferrochelatase	Fech	95
1455676_x_at	Tial1 cytotoxic granule-associated RNA binding protein-like 1	Tial1	96
1451281_at	zinc finger protein 96	Zfp96	97
1421373_at	cytochrome c oxidase subunit IV isoform 2	Cox4i2	98
1450264_a_at	choline kinase alpha	Chka	99
1449024_a_at	hexosaminidase A	Hexa	100
1451051_a_at	SCY1-like 1 (S. cerevisiae)	Scyl1	101
1415913_at	ribosomal protein S13 /// similar to ribosomal protein S13 /// similar to ribosomal protein S13 /// similar to ribosomal protein S13 /// similar to ribosomal protein S13 /// similar to ribosomal protein S13 /// similar to ribosomal protein S13 /// similar	Rps13 /// LOC625298 /// LOC628061 /// LOC633920 /// LOC637251 /// LOC668239 /// LOC671723 /// LOC671887	102
1423388_at	adaptor protein complex AP-1, gamma 1 subunit	Ap1g1	103
1416773_at	wee 1 homolog (S. pombe)	Wee1	104
1450790_at	thyroglobulin	Tgn	105
1417259_a_at	capping protein (actin filament) muscle Z-line, beta	Capzb	106
1448269_a_at	kelch-like 13 (Drosophila)	Klhl13	107
1439456_x_at	ATPase, H+ transporting, lysosomal accessory protein 2	Atp6ap2	108
1448765_at	Fyn proto-oncogene	Fyn	109
1452361_at	ring finger protein 20	Rnf20	110
1449176_a_at	deoxycytidine kinase	Dck	111
1420980_at	p21 (CDKN1A)-activated kinase 1	Pak1	112
1424154_a_at	HESB like domain containing 1	Hbld1	113
1415874_at	sprouty homolog 1 (Drosophila)	Spry1	114
1425154_a_at	colony stimulating factor 1 (macrophage)	Csf1	115
1452033_at	GLE1 RNA export mediator-like (yeast	Gle1l	116
1449039_a_at	heterogeneous nuclear ribonucleoprotein D-like	Hnrpdl	117
1425581_s_at	UDP-N-acetyl-alpha-D-galactosamine: polypeptide N-acetylgalactosaminyltransferase 7	Galnt7	118
1416614_at	CREBBP/EP300 inhibitory protein 1	Cri1	119
1448880_at	ubiquitin-conjugating enzyme E2L 3	Ube2l3	120
1431602_a_at	UDP-glucose ceramide glucosyltransferase-like 2	Ugcgl2	121
1429200_at	serum amyloid A-like 1	Saal1	122
1424350_s_at	lysophosphatidylglycerol acyltransferase 1	Lpgat1	123
1415743_at	histone deacetylase 5	Hdac5	124
1448883_at	legumain	Lgmn	125
1426355_a_at	RIKEN cDNA 6330578E17 gene	6330578E17Rik	126
1419257_at	transcription elongation factor A (SII) 1	Tcea1	127
1450941_at	---	---	128
1422528_a_at	zinc finger protein 36, C3H type-like 1	Zfp36l1	129
1450619_x_at	cell matrix adhesion regulator	Cmar	130
1415742_at	ancient ubiquitous protein	Aup1	131
1416162_at	RAD21 homolog (S. pombe)	Rad21	132
1419308_at	inversin	Invs	133
1419159_at	golgi autoantigen, golgin subfamily a, 3	Golga3	134
1452627_at	SUMO/sentrin specific peptidase 6	Senp6	135
1425557_x_at	TSC22 domain family 3	Tsc22d3	136
1420384_at	procollagen, type IV, alpha 3 (Goodpasture antigen) binding protein	Col4a3bp	137
1450172_at	Pbx/knotted 1 homeobox	Pknox1	138
1428127_at	RIKEN cDNA 4921506J03 gene	4921506J03Rik	139
1422678_at	diacylglycerol O-acyltransferase 2	Dgat2	140
1449646_s_at	tigger transposable element derived 5	Tigd5	141
1423995_at	kinesin family member 1B	Kif1b	142
1427456_at	WD repeat and FYVE domain containing 3	Wdfy3	143
1450651_at	myosin X	Myo10	144
1436687_x_at	zinc finger protein 706	Zfp706	145
1439049_at	DPH5 homolog (S. cerevisiae)	Dph5	146
1417675_a_at	midasin homolog (yeast)	Mdn1	147
1429193_at	ankyrin repeat and IBR domain containing 1	Ankib1	148
1456447_at	---	---	149
1424614_at	FGF receptor activating protein 1	Frag1	150
1434850_at	IQ motif containing GTPase activating protein 3	Iqgap3	151
1460668_at	galanin	Gal	152
1426275_a_at	UDP-glucuronate decarboxylase 1	Uxs1	153
1448667_x_at	---	---	154
1426891_at	RNA polymerase II associated protein 1	Rpap1	155
1426453_at	pitrilysin metallepetidase 1	Pitrm1	156
1415751_at	heterochromatin protein 1, binding protein 3	Hp1bp3	157
1455805_x_at	coiled-coil domain containing 22	Ccdc22	158
1437543_at	far upstream element (FUSE) binding protein 1	Fubp1	159
1417374_at	tubulin, alpha 4	Tuba4	160
1416137_at	annexin A7	Anxa7	161
1423319_at	hematopoietically expressed homeobox	Hhex	162
1416013_at	phospholipase D family, member 3	Pld3	163
1419218_at	loop tail associated protein	Ltap	164
1426829_at	retinoid X receptor interacting protein 110	Rxrip110	165
1455801_x_at	tubulin-specific chaperone d	Tbcd	166
1417099_at	Ftsj homolog 1 (E. coli)	Ftsj1	167
1424103_at	autophagy-related 4B (yeast)	Atg4b	168
1417748_x_at	forkhead box M1	Foxm1	169
1424092_at	erythrocyte protein band 4.1	Epb4.1	170
1422718_at	adaptor-related protein complex 3, sigma 2 subunit	Ap3s2	171
1428882_at	WD repeat domain, phosphoinositide interacting 2	Wipi2	172
1451382_at	ChaC, cation transport regulator-like 1 (E. coli)	Chac1	173
1450879_at	ATPas, class II, type 9B	Atp9b	174
1438067_at	neurofibromatosis 1	Nf1	175
1425579_at	glial cell line derived neurotrophic factor family receptor alpha 2	Gfra2	176
1416446_at	transmembrane protein 30A	Tmem30a	177
1450662_at	testis specific protein kinase 1	Tesk1	178
1427737_a_at	RIKEN cDNA 1200011M11 gene	1200011M11Rik	179
1417978_at	eukaryotic translation initiation factor 4E member 3	Eif4e3	180
1424842_a_at	Rho GTPase activating protein 24	Arhgap24	181
1437325_x_at	aldehyde dehydrogenase 18 family, member A1	Aldh18a1	182
1422158_at	calsyntenin 2	Clstn2	183
1427943_at	acylphosphatase 2, muscle type	Acyp2	184
1438675_at	splicing factor, arginine/serine-rich 8	Sfrs8	185
1453317_a_at	KH domain containing, RNA binding, signal transduction associated 3	Khdrbs3	186
1415982_at	HERPUD family member 2	Herpud2	187
1426370_at	male sterility domain containing 2	Mlstd2	188
1435170_at	RIKEN cDNA 2310007F12 gene	2310007F12Rik	189
1452203_at	RIKEN cDNA 5830411E10 gene	5830411E10Rik	190
1428625_a_at	RIKEN cDNA 4932432N11 gene	4932432N11Rik	191
1417548_at	squamous cell carcinoma antigen recognized by T-cells 3	Sart3	192
1416782_s_at	PRA1 domain family 2	Praf2	193
1452675_at	RNA binding motif protein 22	Rbm22	194
1424954_a_at	---	---	195
1416809_at	cytochrome P450, family 3, subfamily a, polypeptide 11	Cyp3a11	196
1424148_a_at	expressed sequence AW049765	AW049765	197
1451158_at	thyroid hormone receptor interactor 12	Trip12	198
1421571_a_at	lymphocyte antigen 6 complex, locus C	Ly6c	199
1432543_a_at	Kruppel-like factor 13	Klf13	200
1440831_at	BTB and CNC homology 1	Bach1	201
1426721_s_at	TCDD-inducible poly(ADP-ribose) polymerase	Tiparp	202
1430811_a_at	cell division cycle associated 1	Cdca1	203
1417570_at	anaphase promoting complex subunit 1	Anapc1	204
1453314_x_at	RIKEN cDNA 2610039C10 gene	2610039C10Rik	205
1436995_a_at	ribosomal protein L26	Rpl26	206
1425058_at	zinc finger protein 472	Zfp472	207
1425274_at	aspartate-beta-hydroxylase	Asph	208
1417152_at	BTB (POZ) domain containing 14A	Btbd14a	209
1431125_a_at	threonyl-tRNA synthetase-like 1	Tarsl1	210
1437378_x_at	scavenger receptor class B, member 1	Scarb1	211
1437975_a_at	ribosomal protein L23a /// hypothetical gene supported by BC029892 /// similar to 60S ribosomal protein L23a /// similar to 60S ribosomal protein L23a /// similar to 60S ribosomal protein L23a /// similar to 60S ribosomal protein L23a	Rpl23a /// LOC385336 /// LOC666448 /// LOC666501 /// LOC666548 /// LOC666738	212
1438181_x_at	TM2 domain containing 2	Tm2d2	213
1449354_at	U2 small nuclear ribonucleoprotein auxiliary factor (U2AF) 1, related sequence 1	U2af1-rs1	214
1426232_at	cDNA sequence BC024479	BC024479	215
1439415_x_at	similar to 40S ribosomal protein S21	LOC622373	216
1452411_at	leucine rich repeat containing 1	Lrrc1	217
1437007_x_at	ubiquitin specific peptidase 39	Usp39	218
1430417_s_at	RIKEN cDNA 0610025P10 gene	0610025P10Rik	219
1450657_at	peptidylprolyl isomerase E (cyclophilin E)	Ppie	220
1425838_at	ATPase, class II, type 9A	Atp9a	221
1436944_x_at	RIKEN cDNA 4933439C20 gene	4933439C20Rik	222
1425610_s_at	UDP-N-acetyl-alpha-D-galactosamine:polypeptide N-acetylgalactosaminyltransferase 2	Galnt2	223
1451276_at	RIKEN cDNA E030041M21 gene	E030041M21Rik	224
1427332_at	mediator of RNA polymerase II transcription, subunit 19 homolog (yeast)	Med19	225
1426342_at	STT3, subunit of the oligosaccharyltransferase complex, homolog B (S. cerevisiae)	Stt3b	226
1425446_at	---	---	227
1435413_x_at	RIKEN cDNA 2700060E02 gene	2700060E02Rik	228
1438769_a_at	thymocyte nuclear protein 1	Thyn1	229
1449042_at	CCCTC-binding factor	Ctcf	230
1438211_s_at	D site albumin promoter binding protein	Dbp	231
1424942_a_at	myelocytomatosis oncogene	Myc	232
1419645_at	cleavage stimulation factor, 3' pre-RNA subunit 2	Cstf2	233
1420441_at	centromere autoantigen C1	Cenpc1	234
1454663_at	eukaryotic translation initiation factor 5	Eif5	235
1421568_at	potassium voltage-gated channel, shaker-related, subfamily, member 6	Kcna6	236
1423078_a_at	sterol-C4-methyl oxidase-like	Sc4mol	237
1427014_at	DENN/MADD domain containing 4B	Dennd4b	238
1451119_a_at	fibulin 1	Fbln1	239
1426166_at	major urinary protein 5	Mup5	240
1424207_at	SWI/SNF related, matrix associated, actin dependent regulator of chromatin, subfamily a, member 5 /// RIKEN cDNA 9230115A19 gene /// similar to SWI/SNF related, matrix associated, actin dependent regulator of chromatin, subfamily a, member 5	Smarca5 /// 9230115A19Rik /// LOC675704	241
1416904_at	muscleblind-like 1 (Drosophila)	Mbnl1	242
1421294_at	hepatoma derived growth factor-like 1	Hdgfl1	243
1448547_at	Ras association (RalGDS/AF-6) domain family 3	Rassf3	244
1415946_at	phosphatidylinositol glycan, class Q	Pigq	245
1426463_at	gephyrin	Gphn	246
1420459_at	Down syndrome critical region homolog 6 (human)	Dscr6	247
1448559_at	flotillin 1	Flot1	248
1453362_x_at	ribosomal protein S24	Rps24	249
1426796_at	karyopherin (importin) alpha 6	Kpna6	250
1416422_a_at	Sjogren syndrome antigen B	Ssb	251
1449684_at	3-oxoacyl-ACP synthase, mitochondrial	Oxsm	252
1423274_at	integrator complex subunit 6	Ints6	253
1450350_a_at	Jun dimerization protein 2	Jundm2	254
1450869_at	fibroblast growth factor 1	Fgf1	255
1415931_at	insulin-like growth factor 2	Igf2	256
1418150_at	myotubularin related protein 4	Mtmr4	257
1429356_s_at	geranylgeranyl diphosphate synthase 1	Ggps1	258
1425177_at	serine hydroxymethyl transferase 1 (soluble)	Shmt1	259
1422999_at	mitogen-activated protein kinase kinase kinase 14	Map3k14	260
1449053_s_at	component of oligomeric golgi complex 1	Cog1	261
1450039_at	ubiquitin specific peptidase 9, X chromosome	Usp9x	262
1419035_s_at	casein kinase II, alpha 1 polypeptide	Csnk2a1	263
1450852_s_at	coagulation factor II (thrombin) receptor	F2r	264
1420843_at	protein tyrosine phosphatase, receptor type, F	Ptprf	265
1450723_at	ISL1 transcription factor, LIM/homeodomain	Isl1	266
1423953_at	CDK5 regulatory subunit associated protein 1-like 1	Cdkal1	267
1429530_a_at	RIKEN cDNA 4122402O22 gene	4122402O22Rik	268
1416864_at	surfeit gene 6	Surf6	269
1456010_x_at	hairy and enhancer of split 5 (Drosophila)	Hes5	270
1423699_at	DNA segment, Chr 15, ERATO Doi 785, expressed	D15Ertd785e	271
1450157_a_at	hyaluronan mediated motility receptor (RHAMM)	Hmmr	272
1429897_a_at	DNA segment, Chr 16, ERATO Doi 472, expressed	D16Ertd472e	273
1416765_s_at	mitochondria-associated protein involved in granulocyte-macrophage colony-stimulating factor signal transduction	Magmas	274
1451570_a_at	RIKEN cDNA 6720467C03 gene	6720467C03Rik	275
1448821_at	tyrosinase	Tyr	276
1416387_at	phosphatidylinositol-4-phosphate 5-kinase, type II, gamma	Pip5k2c	277
1422293_a_at	potassium channel tetramerisation domain containing 1	Kctd1	278
1453199_at	acyl-Coenzyme A binding domain containing 6	Acbd6	279
1416116_at	origin recognition complex, subunit 3-like (S. cerevisiae)	Orc3l	280
1449099_at	LPS-responsive beige-like anchor	Lrba	281
1423625_a_at	DnaJ (Hsp40) homolog, subfamily C, member 19	Dnajc19	282
1423460_at	PERQ amino acid rich, with GYF domain 1	Perq1	283
1426958_at	ribosomal protein S9 /// similar to ribosomal protein S9	Rps9 /// LOC272691	284
1450755_at	platelet-activating factor acetylhydrolase, isoform 1b, alpha2 subunit	Pafah1b2	285
1436691_x_at	peroxiredoxin 1	Prdx1	286
1421472_at	RIKEN cDNA 2900083I11 gene	2900083I11Rik	287
1448705_at	zinc finger and BTB domain containing 22	Zbtb22	288
1438669_at	WD repeat domain 40A	Wdr40a	289
1429451_at	RIKEN cDNA 2610301B20 gene	2610301B20Rik	290
1434923_at	RIKEN cDNA 2810437L13 gene	2810437L13Rik	291
1449391_at	zinc finger protein 37	Zfp37	292
1434884_at	Metadherin	Mtdh	293
1448543_at	RIKEN cDNA 2310042G06 gene	2310042G06Rik	294
1436854_at	transient receptor potential cation channel, subfamily C, member 2	Trpc2	295
1429962_at	CCAAT/enhancer binding protein zeta	Cebpz	296
1419108_at	oligophrenin 1	Ophn1	297
1428340_s_at	ATPase type 13A2	Atp13a2	298
1421877_at	mitogen activated protein kinase 9	Mapk9	299
1421996_at	transcription factor AP-2, alpha	Tcfap2a	300
