# Supplementary material for: Comparison of Pattern Detection Methods in Microarray Time Series of the Segmentation Clock
Source: PLoS One. 2008 Aug 6;3(8):e2856. doi: 10.1371/journal.pone.0002856 (PMC2481401; doi:10.1371/journal.pone.0002856)
Supplement: Table S6 — (0.06 MB XLS) [file pone.0002856.s007.xls]

## Sheet: Sheet1
Table S6. List of theTop 300 Probe Sets of the Stable Persistence (S) Analysis
Probe Set	Gene Title	Gene Symbol	Rank
1420360_at	dickkopf homolog 1 (Xenopus laevis)	Dkk1	1
1427600_at	Tumor necrosis factor receptor superfamily, member 19	Tnfrsf19	2
1425895_a_at	inhibitor of DNA binding 1	Id1	3
1421481_at	tumor necrosis factor receptor superfamily, member 9	Tnfrsf9	4
1418102_at	hairy and enhancer of split 1 (Drosophila)	Hes1	5
1427699_a_at	protein tyrosine phosphatase, non-receptor type 11	Ptpn11	6
1454904_at	X-linked myotubular myopathy gene 1	Mtm1	7
1438910_a_at	stomatin	Stom	8
1418729_at	steroidogenic acute regulatory protein	Star	9
1436845_at	axin2	Axin2	10
1417937_at	dapper homolog 1, antagonist of beta-catenin (xenopus)	Dact1	11
1415999_at	hairy/enhancer-of-split related with YRPW motif 1	Hey1	12
1425283_a_at	metallothionein-like 5, testis-specific (tesmin)	Mtl5	13
1451281_at	zinc finger protein 96	Zfp96	14
1422914_at	trans-acting transcription factor 5	Sp5	15
1417278_a_at	naked cuticle 1 homolog (Drosophila) /// similar to naked cuticle 1 homolog /// similar to naked cuticle 1 homolog	Nkd1 /// LOC634379 /// LOC671838	16
1450519_a_at	protein kinase, cAMP dependent, catalytic, alpha	Prkaca	17
1448378_at	fascin homolog 1, actin bundling protein (Strongylocentrotus) purpuratus)	Fscn1	18
1416994_at	tetratricopeptide repeat domain 1	Ttc1	19
1424996_at	CASP8 and FADD-like apoptosis regulator	Cflar	20
1429356_s_at	geranylgeranyl diphosphate synthase 1	Ggps1	21
1434391_at	Heterogeneous nuclear ribonucleoprotein U	Hnrpu	22
1425579_at	glial cell line derived neurotrophic factor family receptor alpha 2	Gfra2	23
1424280_at	motile sperm domain containing 1	Mospd1	24
1416773_at	wee 1 homolog (S. pombe)	Wee1	25
1437666_x_at	ubiquitin C	Ubc	26
1459924_at	ATPase, H+ transporting, lysosomal V0 subunit A1	Atp6v0a1	27
1451313_a_at	RIKEN cDNA 1110067D22 gene	1110067D22Rik	28
1452675_at	RNA binding motif protein 22	Rbm22	29
1419834_x_at	MAP/microtubule affinity-regulating kinase 1	Mark1	30
1436343_at	chromodomain helicase DNA binding protein 4	Chd4	31
1456010_x_at	hairy and enhancer of split 5 (Drosophila)	Hes5	32
1417065_at	early growth response 1	Egr1	33
1424942_a_at	myelocytomatosis oncogene	Myc	34
1417027_at	tripartite motif protein 2	Trim2	35
1416911_a_at	RIKEN cDNA 6330407G11 gene	6330407G11Rik	36
1450941_at	---	---	37
1426533_at	nucleolar protein 5A	Nol5a	38
1422764_at	microtubule-associated protein, RP/EB family, member 1	Mapre1	39
1419509_a_at	N-acetylglucosamine kinase	Nagk	40
1438206_a_at	RIKEN cDNA 2610042O14 gene	2610042O14Rik	41
1417236_at	EH-domain containing 3	Ehd3	42
1434390_at	Heterogeneous nuclear ribonucleoprotein U	Hnrpu	43
1451209_at	longevity assurance homolog 5 (S. cerevisiae)	Lass5	44
1433665_at	vacuolar protein sorting 41 (yeast)	Vps41	45
1448557_at	RIKEN cDNA 1200015N20 gene	1200015N20Rik	46
1421948_a_at	RIKEN cDNA 2610507L03 gene	2610507L03Rik	47
1416874_a_at	Paf1, RNA polymerase II associated factor, homolog (S. cerevisiae)	Paf1	48
1456005_a_at	BCL2-like 11 (apoptosis facilitator)	Bcl2l11	49
1451640_a_at	RIKEN cDNA 1500011J06 gene	1500011J06Rik	50
1438287_x_at	DEAD (Asp-Glu-Ala-Asp) box polypeptide 39	Ddx39	51
1418887_a_at	DNA segment, Chr 11, Wayne State University 99, expressed	D11Wsu99e	52
1454719_at	rhomboid domain containing 3	Rhbdd3	53
1425212_a_at	tumor necrosis factor receptor superfamily, member 19	Tnfrsf19	54
1417985_at	Notch-regulated ankyrin repeat protein	Nrarp	55
1416039_x_at	cysteine rich protein 61	Cyr61	56
1427988_s_at	scaffold attachment factor B2	Safb2	57
1438058_s_at	prostate tumor over expressed gene 1	Ptov1	58
1420494_x_at	ubiquitin C	Ubc	59
1427572_at	Leucine rich repeat containing 51	Lrrc51	60
1460396_at	DEAD (Asp-Glu-Ala-Asp) box polypeptide 54	Ddx54	61
1426263_at	immunoglobulin superfamily, member 4C	Igsf4c	62
1448951_at	tumor necrosis factor receptor superfamily, member 1b	Tnfrsf1b	63
1426461_at	UDP-glucose pyrophosphorylase 2	Ugp2	64
1438760_x_at	a disintegrin and metallopeptidase domain 15 (metargidin)	Adam15	65
1438968_x_at	serine protease inhibitor, Kunitz type 2	Spint2	66
1424207_at	SWI/SNF related, matrix associated, actin dependent regulator of chromatin, subfamily a, member 5 /// RIKEN cDNA 9230115A19 gene /// similar to SWI/SNF related, matrix associated, actin dependent regulator of chromatin, subfamily a, member 5	Smarca5 /// 9230115A19Rik /// LOC675704	67
1427737_a_at	RIKEN cDNA 1200011M11 gene	1200011M11Rik	68
1450242_at	toll-like receptor 5	Tlr5	69
1427213_at	6-phosphofructo-2-kinase/fructose-2,6-biphosphatase 1	Pfkfb1	70
1449643_s_at	basic transcription factor 3	Btf3	71
1451352_s_at	metastasis associated 3	Mta3	72
1450695_at	aryl-hydrocarbon receptor	Ahr	73
1419170_at	RIKEN cDNA 2310044D20 gene	2310044D20Rik	74
1424406_at	BCL2-like 13 (apoptosis facilitator)	Bcl2l13	75
1451362_at	RAB7, member RAS oncogene family-like 1	Rab7l1	76
1448179_at	upregulated during skeletal muscle growth 5	Usmg5	77
1450103_a_at	pleckstrin homology, Sec7 and coiled-coil domains 2	Pscd2	78
1438669_at	WD repeat domain 40A	Wdr40a	79
1450980_at	GTP binding protein 3	Gtpbp3	80
1416029_at	Kruppel-like factor 10	Klf10	81
1426106_a_at	synaptotagmin VI	Syt6	82
1435764_a_at	gem (nuclear organelle) associated protein 7	Gemin7	83
1460246_at	methyl CpG binding protein 2	Mecp2	84
1451382_at	ChaC, cation transport regulator-like 1 (E. coli)	Chac1	85
1418250_at	ADP-ribosylation factor 4-like	Arfl4	86
1421315_s_at	cortactin	Cttn	87
1452042_a_at	transmembrane protein 144	Tmem144	88
1436584_at	sprouty homolog 2 (Drosophila)	Spry2	89
1426488_at	bifunctional apoptosis regulator	Bfar	90
1455237_at	ubiquitin specific peptidase 36	Usp36	91
1455457_at	cytochrome P450, family 2. subfamily c, polypeptide 37 /// cytochrome P450, family 2, subfamily c, polypeptide 50 /// cytochrome P450	Cyp2c37 /// Cyp2c50 /// Cyp2c54	92
1448118_a_at	cathepsin D	Ctsd	93
1452582_at	galactose mutarotase	Galm	94
1427062_at	retinoblastoma binding protein 8	Rbbp8	95
1439199_at	Adult male corpora quadrigemina cDNA, RIKEN full-length enriched library, clone:B230317E19 product:unclassifiable, full insert sequence	---	96
1424322_at	apurinic/apyrimidinic endonuclease 2	Apex2	97
1459817_at	---	---	98
1417399_at	growth arrest specific 6	Gas6	99
1427125_s_at	leucine rich repeat containing 41	Lrrc41	100
1447965_at	expressed sequence C80012	C80012	101
1426463_at	gephyrin	Gphn	102
1416809_at	cytochrome P450, family 3, subfamily a, polypeptide 11	Cyp3a11	103
1451569_at	nuclear receptor subfamily 2, group C, member 2	Nr2c2	104
1417986_at	Notch-regulated ankyrin repeat protein	Nrarp	105
1422288_at	5-hydroxytryptamine (serotonin) receptor 1B	Htr1b	106
1415976_a_at	calcium regulated heat stable protein 1	Carhsp1	107
1426524_at	glucosamine-6-phosphate deaminase 2	Gnpda2	108
1424108_at	glyoxalase 1	Glo1	109
1421305_x_at	rabaptin, RAB GTPase binding effector protein 1	Rabep1	110
1448650_a_at	polymerase (DNA directed), epsilon	Pole	111
1418275_a_at	E74-like factor 2	Elf2	112
1449660_s_at	coronin, actin binding protein 1C	Coro1c	113
1450916_at	staufen (RNA binding protein) homolog 2 (Drosophila)	Stau2	114
1418128_at	adenylate cyclase 6	Adcy6	115
1447377_at	gene model 428, (NCBI) /// hypothetical LOC623180 /// hypothetical LOC623197 /// hypothetical LOC623210 /// hypothetical LOC623219	Gm428 /// LOC623180 /// LOC623197 /// LOC623210 /// LOC623219	116
1421472_at	RIKEN cDNA 2900083I11 gene	2900083I11Rik	117
1438928_x_at	ninjurin 1	Ninj1	118
1448434_at	ring finger protein 103	Rnf103	119
1418436_at	syntaxin 7	Stx7	120
1416895_at	ephrin A1	Efna1	121
1421571_a_at	lymphocyte antigen 6 complex, locus C	Ly6c	122
1425674_a_at	Ssu72 RNA polymerase II CTD phosphatase homolog (yeast)	Ssu72	123
1450656_at	guanine nucleotide binding protein, alpha 13	Gna13	124
1437837_x_at	polymerase (DNA-directed), delta interacting protein 3	Poldip3	125
1419827_s_at	kinesin family member 17	Kif17	126
1454811_a_at	serine incorporator 1	Serinc1	127
1417604_at	calcium/calmodulin-dependent protein kinase I	Camk1	128
1449169_at	hyaluronan synthase 2	Has2	129
1426926_at	phospholipase C, gamma 2	Plcg2	130
1423995_at	kinesin family member 1B	Kif1b	131
1448260_at	ubiquitin carboxy-terminal hydrolase L1	Uchl1	132
1428258_at	RIKEN cDNA 2010107E04 gene	2010107E04Rik	133
1424614_at	FGF receptor activating protein 1	Frag1	134
1452203_at	RIKEN cDNA 5830411E10 gene	5830411E10Rik	135
1422996_at	acyl-CoA thioesterase 2	Acot2	136
1423840_at	coiled-coil domain containing 56	Ccdc56	137
1450878_at	sorcin	Sri	138
1415874_at	sprouty homolog 1 (Drosophila)	Spry1	139
1449270_at	plexin domain containing 2	Plxdc2	140
1422142_at	nephrosis 1 homolog, nephrin (human)	Nphs1	141
1418294_at	erythrocyte protein band 4.1-like 4b	Epb4.1l4b	142
1431419_at	RIKEN cDNA 2610524G07 gene	2610524G07Rik	143
1450039_at	ubiquitin specific peptidase 9, X chromosome	Usp9x	144
1450869_at	fibroblast growth factor 1	Fgf1	145
1452330_a_at	matrix-remodelling associated 8	Mxra8	146
1418669_at	perlecan (heparan sulfate proteoglycan 2)	Hspg2	147
1417714_x_at	hemoglobin alpha, adult chain 1	Hba-a1	148
1426721_s_at	TCDD-inducible poly(ADP-ribose) polymerase	Tiparp	149
1453199_at	acyl-Coenzyme A binding domain containing 6	Acbd6	150
1422715_s_at	acid phosphatase 1, soluble /// similar to acid phosphatase 1, soluble /// similar to acid phosphatase 1 isoform b /// similar to acid phosphatase 1 isoform b /// similar to acid phosphatase 1 isoform b	Acp1 /// LOC631286 /// LOC668486 /// LOC670469 /// LOC676625	151
1453283_at	phosphoglucomutase 1	Pgm1	152
1434702_at	RIKEN cDNA 2600009E05 gene	2600009E05Rik	153
1448117_at	kit ligand	Kitl	154
1427987_at	scaffold attachment factor B2	Safb2	155
1418835_at	pleckstrin homology-like domain, family A, member 1	Phlda1	156
1427914_a_at	transcription elongation factor B (SIII), polypeptide 1	Tceb1	157
1423286_at	cerebellin 1 precursor protein	Cbln1	158
1426175_a_at	tryptase alpha/beta 1	Tpsab1	159
1433708_at	signal recognition particle 68	Srp68	160
1419749_at	DNA methyltransferase 2	Dnmt2	161
1424138_at	rhomboid family 1 (Drosophila)	Rhbdf1	162
1416429_a_at	catalase	Cat	163
1435573_at	OTU domain containing 5	Otud5	164
1426275_a_at	UDP-glucuronate decarboxylase 1	Uxs1	165
1425424_at	hypothetical protein LOC620031	MGC7817	166
1416929_at	RNA binding motif protein 12	Rbm12	167
1419159_at	golgi autoantigen, golgin subfamily a, 3	Golga3	168
1417675_a_at	midasin homolog (yeast)	Mdn1	169
1428943_at	nudix (nucleoside diphosphate linked moiety X)-type motif 13	Nudt13	170
1452041_at	kelch-like 26 (Drosophila)	Klhl26	171
1452929_at	restin (Reed-Steinberg cell-expressed intermediate filament-associated protein)	Rsn	172
1435494_s_at	desmoplakin	Dsp	173
1415731_at	angel homolog 2 (Drosophila)	Angel2	174
1438398_at	RNA-binding region (RNP1, RRM) containing 2	Rnpc2	175
1425206_a_at	Ubiquitin protein ligase E3A	Ube3a	176
1420810_at	RIKEN cDNA 1500003O03 gene	1500003O03Rik	177
1417376_a_at	immunoglobulin superfamily, member 4A	Igsf4a	178
1422474_at	phosphodiesterase 4B, cAMP specific	Pde4b	179
1438557_x_at	aspartyl aminopeptidase	Dnpep	180
1449435_at	UDP-Gal:betaGlcNAc beta 1,4-galactosyltransferase, polypeptide 3	B4galt3	181
1423524_at	microtubule associated serine/threonine kinase-like	Mastl	182
1423792_a_at	CKLF-like MARVEL transmembrane domain containing 6	Cmtm6	183
1425215_at	free fatty acid receptor 2	Ffar2	184
1419205_x_at	G patch domain containing 4	Gpatc4	185
1450835_a_at	glial cell line derived neurotrophic factor family receptor alpha 4	Gfra4	186
1417916_a_at	fractured callus expressed transcript 1	Fxc1	187
1416103_at	tyrosine 3-monooxygenase/tryptophan 5-monooxygenase activation protein, zeta polypeptide	Ywhaz	188
1456380_x_at	calponin 3, acidic	Cnn3	189
1415946_at	phosphatidylinositol glycan, class Q	Pigq	190
1420772_a_at	TSC22 domain family 3	Tsc22d3	191
1448632_at	proteasome (prosome, macropain) subunit, beta type 10	Psmb10	192
1451207_at	calcium binding atopy-related autoantigen 1	Cbara1	193
1451376_at	RIKEN cDNA 5730596K20 gene	5730596K20Rik	194
1422579_at	heat shock protein 1 (chaperonin 10) /// similar to 10 kDa heat shock protein, mitochondrial (Hsp10) (10 kDa chaperonin) (CPN10) /// similar to 10 kDa heat shock protein, mitochondrial (Hsp10) (10 kDa chaperonin) (CPN10)	Hspe1 /// LOC628438 /// LOC636088	195
1438133_a_at	cysteine rich protein 61	Cyr61	196
1452627_at	SUMO/sentrin specific peptidase 6	Senp6	197
1415937_s_at	programmed cell death 6 interacting protein	Pdcd6ip	198
1450307_x_at	H2A histone family, member Y3	H2afy3	199
1450713_at	chondroitin sulfate proteoglycan 5	Cspg5	200
1419917_s_at	transmembrane emp24 protein transport domain containing 7	Tmed7	201
1423319_at	hematopoietically expressed homeobox	Hhex	202
1456109_a_at	mitochondrial ribosomal protein S15	Mrps15	203
1435347_at	staufen (RNA binding protein) homolog 1 (Drosophila)	Stau1	204
1422836_at	muscleblind-like 3 (Drosophila)	Mbnl3	205
1421230_a_at	Musashi homolog 2 (Drosophila)	Msi2	206
1429451_at	RIKEN cDNA 2610301B20 gene	2610301B20Rik	207
1460694_s_at	supervillin	Svil	208
1450619_x_at	cell matrix adhesion regulator	Cmar	209
1448581_at	zinc finger protein 346	Zfp346	210
1416096_at	expressed sequence AI413782	AI413782	211
1415875_at	RIKEN cDNA 3010003L21 gene	3010003L21Rik	212
1450504_a_at	1-acylglycerol-3-phosphate O-acyltransferase 3	Agpat3	213
1452439_s_at	splicing factor, arginine/serine-rich 2 (SC-35)	Sfrs2	214
1426938_at	neuro-oncological ventral antigen 1 /// similar to neuro-oncological ventral antigen 1 isoform 2	Nova1 /// LOC664883	215
1418469_at	nuclear receptor interacting protein 1	Nrip1	216
1423820_at	elongation factor 1 homolog (ELF1, S. cerevisiae)	Elof1	217
1452467_at	methylmalonic aciduria (cobalamin deficiency) type B homolog (human)	Mmab	218
1450323_at	RIKEN cDNA 5730493B19 gene	5730493B19Rik	219
1426109_a_at	solute carrier family 14 (urea transporter), member 2	Slc14a2	220
1449474_a_at	nasal embryonic LHRH factor	Nelf	221
1439371_x_at	translocase of inner mitochondrial membrane 44	Timm44	222
1451424_at	gamma-aminobutyric acid (GABA-A) receptor, pi	Gabrp	223
1439421_x_at	chromobox homolog 3 (Drosophila HP1 gamma) /// similar to chromobox homolog 3	Cbx3 /// LOC633016	224
1451658_a_at	polymerase (RNA) III (DNA directed) polypeptide C	Polr3c	225
1449934_at	purine rich element binding protein A	Pura	226
1436079_s_at	vesicle-associated membrane protein, associated protein B and C	Vapb	227
1420269_at	Nucleophosmin 1	Npm1	228
1417099_at	Ftsj homolog 1 (E. coli)	Ftsj1	229
1427874_at	zinc finger protein 313	Zfp313	230
1418820_s_at	zinc finger, CCHC domain containing 10	Zcchc10	231
1436820_at	potassium channel tetramerisation domain containing 11	Kctd11	232
1448773_at	ribosomal protein L11 /// similar to 60S ribosomal protein L11 /// similar to 60S ribosomal protein L11 /// hypothetical gene supported by AK011800; BC025077; NM_025919 /// similar to 60S ribosomal protein L11	Rpl11 /// LOC194197 /// LOC235424 /// LOC328825 /// LOC665330	233
1422679_s_at	SH2 domain binding protein 1 (tetratricopeptide repeat containing)	Sh2bp1	234
1426180_a_at	submaxillary gland androgen regulated protein 2	Smr2	235
1417862_at	RIKEN cDNA A830059I20 gene	A830059I20Rik	236
1448269_a_at	kelch-like 13 (Drosophila)	Klhl13	237
1421929_at	Eph receptor A4	Epha4	238
1436561_at	suppressor of variegation 3-9 homolog 2 (Drosophila)	Suv39h2	239
1431844_at	potassium large conductance calcium-activated channel, subfamily M, beta member 2	Kcnmb2	240
1448555_at	DNA segment, Chr 15, ERATO Doi 682, expressed	D15Ertd682e	241
1451714_a_at	mitogen activated protein kinase kinase 3	Map2k3	242
1425029_a_at	O-acyltransferase (membrane bound) domain containing 2	Oact2	243
1454046_x_at	phosphatidylglycerophosphate synthase 1	Pgs1	244
1450743_s_at	synaptotagmin binding, cytoplasmic RNA interacting protein	Syncrip	245
1422158_at	calsyntenin 2	Clstn2	246
1422810_at	zinc finger protein 191	Zfp191	247
1433991_x_at	diazepam binding inhibitor	Dbi	248
1456577_x_at	pitrilysin metallepetidase 1	Pitrm1	249
1455678_at	sema domain, immunoglobulin domain (Ig), transmembrane domain (TM) and short cytoplasmic domain, (semaphorin) 4B	Sema4b	250
1417259_a_at	capping protein (actin filament) muscle Z-line, beta	Capzb	251
1427277_at	sine oculis-related homeobox 1 homolog (Drosophila)	Six1	252
1422453_at	pre-mRNA processing factor 8	Prpf8	253
1426467_s_at	RIKEN cDNA 0610037L13 gene	0610037L13Rik	254
1449019_at	A kinase (PRKA) anchor protein 1	Akap1	255
1460718_s_at	mitochondrial carrier homolog 1 (C. elegans)	Mtch1	256
1417316_at	thioesterase superfamily member 2	Them2	257
1434865_a_at	exocyst complex component 7	Exoc7	258
1426370_at	male sterility domain containing 2	Mlstd2	259
1455171_at	suppressor of variegation 4-20 homolog 1 (Drosophila)	Suv420h1	260
1448714_at	RNA guanylyltransferase and 5'-phosphatase	Rngtt	261
1427905_at	RIKEN cDNA 1810063B07 gene	1810063B07Rik	262
1421770_a_at	T-cell leukemia, homeobox 2	Tlx2	263
1433518_at	leucine carboxyl methyltransferase 2	Lcmt2	264
1434587_x_at	phosphatidylserine synthase 2	Ptdss2	265
1421556_at	serine (or cysteine) peptidase inhibitor, clade A, member 3A	Serpina3a	266
1450879_at	ATPas, class II, type 9B	Atp9b	267
1416093_a_at	mitochondrial ribosomal protein L20	Mrpl20	268
1449646_s_at	tigger transposable element derived 5	Tigd5	269
1422570_at	YY1 transcription factor	Yy1	270
1417453_at	cullin 4B	Cul4b	271
1433666_s_at	vacuolar protein sorting 41 (yeast)	Vps41	272
1451862_a_at	perforin 1 (pore forming protein)	Prf1	273
1420513_at	EF-hand calcium binding domain 2	Efcab2	274
1452612_at	zinc finger protein 294	Zfp294	275
1428483_a_at	RIKEN cDNA 2610039C10 gene	2610039C10Rik	276
1448370_at	Unc-51 like kinase 1 (C. elegans)	Ulk1	277
1428690_at	trypsin domain containing 1	Tysnd1	278
1454708_at	actin-binding LIM protein 1	Ablim1	279
1435140_at	insulin degrading enzyme	Ide	280
1439111_at	---	---	281
1421945_a_at	brix domain containing 1	Bxdc1	282
1449849_a_at	F-box and leucine-rich repeat protein 6	Fbxl6	283
1437100_x_at	proviral integration site 3	Pim3	284
1460276_a_at	G protein-coupled receptor 175	Gpr175	285
1424752_x_at	zinc finger protein 71, related sequence 1	Zfp71-rs1	286
1434938_at	RNA binding motif protein 9	Rbm9	287
1416540_at	HGF-regulated tyrosine kinase substrate	Hgs	288
1415751_at	heterochromatin protein 1, binding protein 3	Hp1bp3	289
1418007_at	RIKEN cDNA 1810007M14 gene	1810007M14Rik	290
1433733_a_at	cryptochrome 1 (photolyase-like)	Cry1	291
1454678_s_at	RIKEN cDNA A130022J15 gene	A130022J15Rik	292
1419180_at	B-cell CLL/lymphoma 9-like	Bcl9l	293
1418188_a_at	metastasis associated lung adenocarcinoma transcript 1 (non-coding RNA)	Malat1	294
1422623_x_at	Ribosomal protein L41	Rpl41	295
1417128_at	pleckstrin homology domain containing, family O member 1	Plekho1	296
1424012_at	RIKEN cDNA 4930506L13 gene	4930506L13Rik	297
1431125_a_at	threonyl-tRNA synthetase-like 1	Tarsl1	298
1437032_x_at	RNA binding motif protein 14	Rbm14	299
1423145_a_at	titin-cap	Tcap	300
