# Supplementary material for: Comparison of Pattern Detection Methods in Microarray Time Series of the Segmentation Clock
Source: PLoS One. 2008 Aug 6;3(8):e2856. doi: 10.1371/journal.pone.0002856 (PMC2481401; doi:10.1371/journal.pone.0002856)
Supplement: Table S7 — (0.02 MB XLS) [file pone.0002856.s008.xls]

## Sheet: Sheet1
Table S7. Genes Commonly Identified by the Five Methods Among the Top 300 Probe Sets from Each List
Probe set	Gene Title	*Gene Symbol	L Rank	P Rank	A Rank	C Rank	S Rank	Pathway Cluster
1420360_at	dickkopf homolog 1	Dkk1	1	1	1	5	1	Wnt
1418102_at	hairy and enhancer of split 1	Hes1	3	2	3	8	5	Notch
1436845_at	axin2	Axin2	4	33	8	3	10	Wnt
1451281_at	zinc finger protein 96	Zfp96	6	23	30	97	14
1421481_at	tumor necrosis factor receptor superfamily, member 9	Tnfrsf9	8	246	10	38	4
1424942_a_at	myelocytomatosis oncogene	Myc	9	30	67	232	34	Wnt
1456010_x_at	hairy and enhancer of split 5	Hes5	10	42	40	270	32	Notch
1417937_at	dapper homolog 1, antagonist of beta-catenin	Dact1	11	82	13	41	11	Wnt
1417065_at	early growth response 1	Egr1	19	105	32	87	33
1452675_at	RNA binding motif protein 22	Rbm22	22	127	47	194	29
1425579_at	glial cell line derived neurotrophic factor family receptor alpha 2	Gfra2	27	89	16	176	23
1450242_at	toll-like receptor 5	Tlr5	30	84	48	18	69
1425895_a_at	inhibitor of DNA binding 1	Id1	46	16	6	23	3	Notch
1451382_at	ChaC, cation transport regulator-like 1	Chac1	53	35	182	173	85
1417985_at	Notch-regulated ankyrin repeat protein	Nrarp	55	19	7	2	55	Notch
1438557_x_at	aspartyl aminopeptidase	Dnpep	70	153	53	13	180
1416773_at	wee 1 homolog	Wee1	76	253	27	104	25
1459924_at	ATPase, H+ transporting, lysosomal V0 subunit A1	Atp6v0a1	95	103	18	34	27
1450695_at	aryl-hydrocarbon receptor	Ahr	99	25	12	46	73
1452041_at	kelch-like 26	Klhl26	123	108	251	1	171
1417259_a_at	capping protein muscle Z-line, beta	Capzb	295	59	232	106	251
* The cyclic genes validated experimentally (Dequeant et al., 2006) are indicated in bold. The other genes were
not tested experimentally
L=Lomb-Scargle analysis; P=Phase Consistency; A=Address Reduction; C=Cyclohedron Test; S=Stable Persistence
