# Supplementary material for: Comparison of Pattern Detection Methods in Microarray Time Series of the Segmentation Clock
Source: PLoS One. 2008 Aug 6;3(8):e2856. doi: 10.1371/journal.pone.0002856 (PMC2481401; doi:10.1371/journal.pone.0002856)
Supplement: Table S8 — (0.25 MB XLS) [file pone.0002856.s009.xls]

## Sheet: Figure S8
Table S8. Composition of the clusters identified among the Top 300 Probe sets of the L analysis. The 17 columns correspond to the 17 time points (values in Log2 ratios, see Methods).
Cluster 1
Probe Set ID	Gene Symbol	1	2	3	4	5	6	7	8	9	10	11	12	13	14	15	16	17
1456109_a_at	Mrps15	-0.173732	-0.0177718	-0.580948	-0.358438	-0.237018	-0.126826	0.118418	-0.198085	-0.113106	0.198574	0.0815416	0.482504	0.29479	-0.10128	0.370199	0.0872368	-0.129225
1436995_a_at	Rpl26	0.188262	0.380513	-0.230599	-0.240034	-0.393164	-0.33368	0.064401	-0.226955	-0.04678	0.258516	0.208564	0.388809	-0.0320689	-0.0772821	0.394693	-0.229939	-0.551396
1452003_at	Rbm14	0.397659	-0.679509	-0.179809	-1.1873	-0.468485	0.412609	-0.592357	0.0637843	0.691258	0.213576	0.410128	0.434748	0.382552	-0.0752985	-0.300591	-0.358638	-0.567695
1436823_x_at	Hbb-y	1.39952	1.83382	0.907742	-1.71898	-4.54228	-10.7122	-8.27924	-4.96804	0.30084	-2.55233	-2.49303	-0.575212	-0.156656	-3.14996	0.467084	1.96141	-10.2268
1419917_s_at	Tmed7	0.0947185	-0.631958	-0.306616	-0.21235	0.138308	-0.140267	-0.224262	-0.178085	0.0873238	0.144021	0.6841	0.212917	0.470504	-0.127305	-0.0857554	-0.21235	-0.272918
1436717_x_at	Hbb-y	1.40734	1.82411	1.03558	-1.71206	-4.68018	-10.4439	-5.32155	-5.01768	0.308292	-2.46001	-2.49169	-0.547112	-0.23125	-3.22801	0.609411	1.84275	-8.63659
1418429_at	Kif5b	0.276698	0.272346	0.13847	-0.250762	-1.86313	-0.806787	0.124051	-0.0612525	-0.513379	0.409453	-0.0539477	0.484114	0.668739	0.0648886	0.242992	-0.649881	-0.155827
1424872_at	2310001H12Rik /// LOC636362 /// LOC666849	0.193971	-0.568873	-0.639099	-0.353961	0.13708	-0.271967	0.0182638	-0.362422	0.393094	0.0441038	0.341929	0.263444	0.463403	0.0441038	-0.282634	0.192046	-0.230071
1421266_s_at	Nfkbib	-0.0436686	0.318388	-0.056441	0.0567916	-0.236314	-0.107484	-0.607972	-0.194644	-0.42218	0.249302	-0.0241492	0.268982	0.299375	-0.184413	0.213961	0.246468	-0.161653
1437975_a_at	Rpl23a /// LOC385336 /// LOC666448 /// LOC666501 /// LOC666548 /// LOC666738	0.139226	0.354397	-0.322848	0.017789	-0.256873	-0.202098	0.0224737	-0.200184	-0.0528471	0.33181	0.0640597	0.297991	-0.0568661	-0.110423	0.23792	-0.136027	-0.431333
1424241_at	Slc30a6	0.0576369	0.295026	-0.0661444	-0.226659	-0.0898373	-0.463664	0.129749	0.0956448	-0.0737177	0.0888768	0.0225521	0.240428	0.100139	-0.0420088	0.0630187	-0.0770963	-0.237014
1460698_a_at	Sec11l3	-0.0131686	-0.301026	-0.0195475	-0.20824	-0.48298	0.0470823	-0.00893159	0.265691	0.114659	-0.0738314	-0.00259934	0.323955	0.0430069	0.166155	0.232077	-0.0606157	-0.265213
1417916_a_at	Fxc1	-0.205867	-0.150786	-0.153138	-0.115965	-0.141418	-0.255534	-0.122862	0.0321337	0.149361	0.441987	-0.0120017	0.110681	0.100846	-0.146095	0.345342	0.192598	-0.328073
1449065_at	Acot1	0.331829	-0.025813	0.00701836	-0.144985	-0.829483	-0.133012	-0.717975	-0.0707838	-0.0556372	0.173734	-0.227447	0.421154	0.0566491	-0.26615	0.643933	0.264029	-0.157058
1423064_at	Dnmt3a	0.472724	0.18423	-0.23395	-0.180054	-0.437588	-0.634946	-0.31877	0.0250742	-0.100717	0.389767	0.145177	0.508724	0.119438	0.135468	-0.0156497	-0.440225	-0.219153
1436902_x_at	Tmsb10	0.105174	0.400938	-0.0925912	0.130941	-0.376604	-0.306439	-0.254227	-0.127646	-0.0267315	0.157837	0.0754934	0.246028	0.0934057	0.0562446	0.27807	-0.181441	-0.513393
1427737_a_at	1200011M11Rik	0.304185	0.185906	-0.272007	-0.13342	0.0263603	-0.34538	-0.547014	-0.49599	-0.0928384	0.208301	0.211715	0.177199	0.0908278	0.268561	-0.0492742	0.0702842	0.0302333
1451352_s_at	Mta3	0.111093	-0.275811	-0.566669	-0.300333	-0.672059	-0.100492	-0.183588	0.189504	-0.089766	0.0781787	-0.020225	0.530386	0.263871	0.0182938	0.162841	0.0347256	0.313199
1448109_a_at	Rpl26	0.193152	0.551786	-0.00926168	-0.240325	-0.385718	-0.430867	0.162182	-0.254944	-0.268817	0.207703	0.0898181	0.347665	0.105344	-0.00749998	0.167059	-0.152932	-0.573172
1448172_at	Mdh1	0.00233066	0.284473	-0.191787	-0.128693	-0.116827	-0.454715	-0.241638	0.241771	0.0352897	0.180988	0.0620807	0.429099	0.120521	0.00302505	-0.0975937	-0.313735	-0.100077
1437990_x_at	Hbb-bh1	1.4486	2.01858	0.580333	-2.12276	-3.55596	-8.14759	-7.61707	-7.85808	0.12024	-2.47831	-2.27039	-0.598124	-0.420423	-3.04605	0.244253	2.07064	-6.92519
1428126_a_at	4921506J03Rik	0.267563	0.412478	-0.125967	-0.289166	-0.0938669	-0.257639	-0.120981	-0.397716	-0.16648	0.282314	0.120409	0.184229	-0.0265973	0.00201751	0.278546	-0.0439483	-0.354949
1433961_at	BC023814	0.264221	0.228707	0.309545	0.0532942	-0.028944	-0.405979	-0.321289	-0.258519	-0.416484	0.0796972	-0.073968	0.0558297	0.22195	-0.260094	0.120235	0.270784	-0.169944
1415913_at	Rps13 /// LOC625298 /// LOC628061 /// LOC633920 /// LOC637251 /// LOC668239 /// LOC671723 /// LOC671887	0.419174	-0.105247	-0.0518971	-0.17613	-0.15552	-0.462181	-0.424706	0.292394	-0.147018	-0.0710695	-0.0267241	0.217998	0.312259	0.143721	0.126994	-0.111849	-0.110196
1423831_at	Prkag2	0.395817	0.271044	0.212276	-0.343003	-0.152099	-0.152099	-1.02386	-0.0201476	-0.343003	0.10074	0.258869	0.041562	0.255809	-0.0238611	0.461034	-0.429017	-0.201709
1422609_at	Arpp19	0.305036	0.261818	-0.0192469	-0.44574	-0.22324	-0.0430095	-0.46319	0.235252	0.172275	-0.0527401	0.0830917	0.206268	0.214404	-0.0958784	0.0145829	-0.148302	-0.317383
1422623_x_at	Rpl41	-0.0801905	0.0862707	-0.29543	-0.400841	-0.382769	-0.0338495	-0.318817	0.0222391	-0.0147003	0.697336	0.309343	0.266283	-0.175067	-0.0441246	0.13212	-0.0927542	-0.12547
1451912_a_at	Fgfrl1	0.0295645	-0.34729	-0.990473	-0.325916	-0.480279	-0.0227801	0.102321	-0.46618	0.4296	0.18802	0.370601	0.306352	-0.217638	0.285673	0.399119	0.0639745	-0.0968712
1423836_at	Zfp503	0.234741	0.379476	0.742775	-0.487	-0.401883	-1.85756	-1.18595	0.170501	-0.904697	0.53279	-0.242012	0.108551	0.468481	0.145011	0.237156	0.375098	-0.581704
1424569_at	Ddx46	0.151765	-0.608159	-0.173197	-0.547848	-0.116348	0.0525446	-0.333661	-0.0654929	0.189833	-0.191257	0.0607852	0.54235	0.156167	0.175811	0.185533	0.123946	-0.048932
1450372_a_at	Rpl18	0.257209	0.171065	-0.116405	-0.00763573	-0.162065	-0.229407	-0.0776683	0.126318	-0.0328306	0.143727	0.0792212	0.217453	-0.052187	-0.0370452	0.261185	-0.25161	-0.520785
1418225_at	Orc2l	0.355682	-0.180823	-0.0570618	-0.486302	-0.272975	-0.0292568	-0.0536281	0.0318159	0.244788	-0.0502027	0.102257	0.26372	0.0339692	0.178692	0.119596	0.0150181	-0.530166
1442296_at	Wdr75	0.307922	0.215221	-0.359983	-0.146417	-0.808916	-0.268901	0.228218	0.116151	-0.0517356	0.0973844	0.260208	0.130068	0.0950213	0.130068	0.125444	-0.0491197	-0.481687
1423622_a_at	Ccnl1	0.412229	-0.0817867	0.170049	-0.0510185	-0.203605	-0.139438	-0.0553518	-0.19436	-0.377551	-0.0318303	-0.0281752	0.0664544	0.224172	0.0575956	0.0264472	0.271404	-0.301498
1451412_a_at	Ift20	-0.0842103	0.110121	-0.316759	-0.367857	-0.228363	-0.168724	-0.152128	-0.0607876	0.420207	-0.138053	0.236143	0.259369	-0.010772	0.0722837	0.426535	-0.0596816	-0.271244
1417045_at	Bid	0.751252	0.507712	0.28503	-0.0973309	-0.50273	-0.783337	-0.725122	-0.369361	0.117885	0.182311	-0.464807	0.384701	0.0972909	-0.344105	0.147122	-0.300944	0.0693669
1426515_a_at	Tor1a	-0.02488	0.148224	-0.423429	-0.526376	-0.0708296	-0.31623	-0.0263883	0.103412	0.534224	0.141523	-0.044612	0.460762	-0.0553498	-0.0430846	-0.0218681	0.000522873	-0.247775
1422608_at	Arpp19 /// 2700024H10Rik	0.247348	0.256784	-0.38016	0.120557	-0.407581	-0.147655	-0.0144018	-0.145434	-0.403328	0.0439891	0.305336	0.399926	0.229659	-0.156127	0.027152	-0.0567705	-0.287606
1437810_a_at	Hbb-bh1	1.52348	1.77698	0.484193	-2.37897	-3.94365	-4.25429	-5.2173	-3.95122	-0.167934	-2.47123	-2.84866	0.0195316	-0.887177	-2.93612	0.305865	2.24566	-5.31163
1450879_at	Atp9b	-0.233925	-0.277758	0.682766	0.179312	-0.83699	-0.405651	-1.51506	-1.5776	0.0844004	-0.455119	0.742498	0.0640599	0.168465	0.121431	0.624428	0.469555	-0.0869681
1423972_at	Etfa	-0.237447	0.118315	0.0545421	-0.387374	-0.12009	-0.581844	-0.16932	0.096228	0.0521906	-0.103609	0.232797	0.557733	0.0697347	0.171826	0.112684	-0.29841	0.0451127
1454663_at	Eif5	0.31336	-0.0966497	-0.142401	-0.503931	-0.000119396	0.166023	0.0413963	-0.142961	0.419984	0.08223	0.21668	0.0624436	0.0280218	-0.0559927	-0.115216	-0.138486	-0.437831
1416765_s_at	Magmas	0.035737	-0.102824	-0.311178	-0.318928	-0.292149	0.125374	-0.044675	-0.230154	0.00475605	0.0528105	0.404459	0.0418015	0.212808	-0.117147	0.0486265	0.253593	0.007992
1439255_s_at	Gpr137b /// LOC664862	0.148924	-0.12878	0.335593	-0.426248	0.355188	-0.8567	-0.413757	-0.209242	-0.0852107	0.106196	0.165668	0.236057	0.325694	0.131985	0.0289962	-0.152797	-0.0951489
1418275_a_at	Elf2	0.170243	0.25316	-0.446039	-0.621125	-0.181511	-0.544295	-0.151977	0.00702494	0.293434	0.0884685	0.257568	0.0934092	-0.0301053	0.10324	0.0483213	0.0278209	0.224171
1437708_x_at	Vamp3	0.546287	0.322989	-0.763698	0.253416	-0.0837216	-0.684786	-1.08067	0.409535	0.212219	-0.684786	0.592257	0.392416	0.220016	0.232692	0.149358	-0.760842	-0.996539
1417259_a_at	Capzb	-0.0349787	-0.053211	-0.10792	-0.180287	-0.367007	-0.184003	-0.178804	-0.116415	0.398229	-0.0209557	0.243075	0.0235391	0.0280425	0.238086	0.20267	-0.287317	0.157582
1427044_a_at	Amph	-0.248578	-0.204369	0.480612	-0.29208	-0.165323	-1.1519	-0.526792	-0.387715	-0.210319	-0.112374	0.0171745	0.45578	-0.174986	0.223965	1.00439	-0.236386	0.258835
1422036_at	Strn	-0.057774	-0.201138	-0.694338	-0.0774028	-0.959799	-0.640788	0.250048	-0.0695192	0.30869	-0.0231014	-0.179764	0.568191	-0.137944	0.338623	0.824473	-0.137944	-0.209777
1452675_at	Rbm22	0.00683151	0.158946	-0.13346	-0.249756	-0.222074	-0.105493	-0.570354	-0.0863522	-0.0499748	0.149895	0.0431346	0.0785465	0.284644	0.398565	0.0646999	-0.0592751	0.0289422
Cluster 2 or "Wnt cluster"
ProbeSet ID	Gene Symbol	1	2	3	4	5	6	7	8	9	10	11	12	13	14	15	16	17
1436845_at	Axin2	0.342041	0.195306	0.151585	0.215047	-0.238627	-0.380164	-0.431032	-0.411982	-0.364209	-0.317375	-0.141293	-0.191303	0.085202	0.420653	0.300682	-0.00279165	0.281697
1424942_a_at	Myc	0.320747	0.372852	0.252852	-0.0826341	-0.105518	-0.592204	-0.361858	-0.609942	-0.2189	-0.480574	0.123748	-0.328435	0.316058	0.313707	0.319966	0.0662697	0.0690593
1437666_x_at	Ubc	0.617639	0.485293	0.140229	0.20688	0.14059	-0.648245	-0.783634	-0.508386	-0.0130686	-0.340952	-0.527146	-0.152778	-0.428195	0.302166	0.195135	0.304954	0.0770159
1425212_a_at	Tnfrsf19	0.26885	0.573849	0.518553	-0.0968189	-0.737716	-0.749916	-0.371326	-0.558037	-0.977252	-0.0552213	0.0639875	-0.351825	0.351116	0.67846	0.137029	-0.187939	0.18855
1431844_at	Kcnmb2	0.0600784	0.526915	0.486976	-0.262701	0.205602	0.0221559	-0.216631	-0.44384	-0.224899	-0.533416	-0.196167	-0.405747	0.0325977	-0.12481	0.360064	-0.0203836	0.180781
1438968_x_at	Spint2	0.60761	0.0618007	0.696123	0.423727	0.207707	-0.821386	-0.501596	0.101799	-0.215207	-0.49306	-0.49306	-0.979338	-0.898201	-0.211701	0.448313	0.135222	0.398715
1453501_at	Hoxb1	0.096843	0.224877	0.0153045	0.166671	0.0610595	-0.0494988	-0.175005	-0.462094	-0.187505	-0.0191252	-0.112802	-0.220154	0.085632	0.150563	0.27194	0.235283	-0.315416
1434235_at	Slc20a2	-0.0242098	0.0848346	0.0601725	-0.133288	-0.0583322	-0.396509	-0.153479	-0.0950964	-0.177318	-0.142175	0.23868	-0.193757	-0.0663225	0.0678995	0.352938	0.176465	0.252308
1415937_s_at	Pdcd6ip	0.701174	0.355102	0.239193	-0.369827	0.100847	0.230748	-0.841619	-0.298826	-0.417703	-0.31522	0.0821915	-0.426581	-0.250732	0.0915495	-0.00155988	-0.0694639	0.390915
1451376_at	5730596K20Rik	0.250205	0.42013	-0.0562222	0.0370593	0.0852805	-0.158908	0.0575597	-0.392678	-0.288745	-0.30501	-0.216201	-0.103803	-0.368546	0.276677	0.414181	-0.170782	0.136767
1453199_at	Acbd6	0.0389731	-0.192419	0.306359	0.12987	0.303801	0.0405103	-0.258932	-0.234558	-0.588918	-0.42296	-0.358738	0.105108	0.0374342	0.0281663	-0.318771	0.632115	0.207188
1448880_at	Ube2l3	0.385153	0.20782	0.247751	-0.00410595	-0.101557	0.103694	0.219992	-0.153114	-0.262635	-0.713755	-0.64799	-0.114872	0.0243678	0.21544	-0.194919	0.370555	-0.0977758
1438133_a_at	Cyr61	-0.0836083	-0.0570235	0.552051	-0.261294	-0.215344	-0.416413	-0.119129	-0.416413	-0.245045	-0.665478	0.155493	-0.352848	0.164211	0.619528	0.380132	0.178049	0.0745733
1420397_a_at	Spen	0.278945	-0.0755061	0.200309	0.176033	-0.427409	-0.210721	0.0932619	-0.380361	-0.137178	-0.357399	-0.0344593	-0.159071	0.174283	-0.0548367	0.262569	0.373479	-0.0466512
1451349_at	BC020077	0.285979	-0.105332	-0.257122	-0.109179	0.713775	0.142899	-0.450987	0.13966	-1.11111	-1.06554	-1.32261	0.124997	-0.80002	0.509417	-0.557339	0.742878	0.789082
1418512_at	Stk3	0.174771	0.408167	-0.15045	0.506863	0.260976	0.196	-0.375249	-0.121881	-0.938103	-0.575138	-0.307041	-0.0129469	0.06545	-0.170164	-0.159755	0.633754	-0.29674
1420824_at	Sema4d	0.38962	-0.220323	0.0909506	0.111543	-0.027879	-0.311611	-0.215506	-0.0780025	-0.463233	-0.0635029	-0.490128	0.0948341	0.306103	0.473545	0.124265	-0.089708	-0.0377654
1451617_at	Rho	0.12906	0.248503	-0.0416248	0.0733264	0.194378	-0.0973881	0.122972	-0.553271	-0.51955	0.089025	-0.211977	-0.0832439	0.135121	0.0983629	0.0381759	0.214556	-0.118868
1420360_at	Dkk1	0.553641	0.63027	0.189957	-0.874787	-1.7781	-1.76531	-1.60287	-2.28627	-1.40306	-0.944376	-0.363959	-0.191477	0.629598	1.19406	0.714114	0.607091	0.704055
1427600_at	Tnfrsf19	0.475858	0.121181	0.185769	-0.698191	-0.51742	-0.972758	-0.699881	-0.595505	-0.51593	-0.582973	-0.0215976	-0.0311414	0.601264	0.444066	0.397398	0.520819	0.402921
1417937_at	Dact1	-0.0486853	0.0838534	-0.056039	0.121021	-0.100626	-0.330186	-0.309182	-0.184143	-0.418248	-0.199983	-0.0975647	0.129657	0.276436	0.378969	0.18023	0.0758417	0.21712
1422914_at	Sp5	0.602919	0.431448	0.668909	0.069337	-0.683315	-0.440524	-0.214217	-1.31303	-0.884601	-0.525294	-0.44445	-1.1061	0.481963	0.407691	0.299183	0.185661	0.425008
1420494_x_at	Ubc	0.362358	0.254885	0.0795972	0.468979	0.283732	-0.378957	-0.578194	-0.379508	-0.098476	-0.241278	-0.402023	-0.205391	-0.437472	0.210685	0.22109	0.143946	0.118003
1448378_at	Fscn1	0.558504	0.251658	0.234707	0.304494	0.157896	0.140974	0.177485	-0.881504	-0.440178	-0.111068	-0.514965	-0.179781	-0.248851	0.043868	-0.256562	-0.0401461	0.144491
1449169_at	Has2	0.0329107	0.18656	-0.0995729	-0.0200706	0.0965132	-0.170675	-0.602786	-0.42793	-0.360328	-0.118707	0.215114	-0.111981	0.205146	0.505523	0.14545	-0.0102106	0.140631
1418835_at	Phlda1	0.0778634	0.116871	0.519023	0.0450501	-0.13007	-1.0637	-0.867426	-0.110299	-1.22944	0.0114732	-0.454342	-0.192285	0.642748	0.322532	0.306182	0.617861	-0.141828
1438206_a_at	2610042O14Rik	0.557041	0.178011	-0.00883261	-0.19213	-0.167496	-0.161403	-0.282702	-0.0260755	-0.230739	-0.0390511	-0.304919	-0.116702	0.0278938	0.184086	0.174804	0.0409884	0.0962841
1416093_a_at	Mrpl20	0.415575	0.555921	0.303382	-0.288293	0.290637	-0.10919	-0.19721	-0.046754	-0.24435	-0.18134	-0.733388	-0.00862278	-0.422348	-0.684334	0.152279	0.206814	0.259362
1416039_x_at	Cyr61	0.060681	0.164489	0.474237	-0.554214	-0.193493	-0.537674	-0.0651193	-0.347461	-0.0868307	-0.333118	-0.0426686	-0.228058	0.169992	0.138528	0.492653	0.270748	0.0861294
1434624_x_at	Rps9	-0.0671264	0.242623	0.136347	0.190942	-0.220274	-0.10421	0.100127	-0.477215	-0.0659828	-0.185085	-0.481783	-0.107736	-0.0254043	-0.143477	0.164877	0.143285	0.536403
1454708_at	Ablim1	0.23593	0.0148509	0.241176	-0.192307	0.066005	-0.0606014	-0.0670709	0.0807115	-0.253708	-0.109845	-0.405301	-0.150487	-0.171245	-0.188775	0.259389	0.0748468	0.378442
1451408_at	Trub2	0.264915	0.381184	0.421034	0.0485211	-0.235012	0.112912	-0.204372	0.0289333	-0.442303	-0.0618519	-0.419353	-0.116175	-0.400844	0.104299	-0.10448	0.39066	-0.207943
1437051_at	Dffb	-0.00816918	0.197805	-0.240116	0.26731	-0.115634	-0.10796	-0.700596	-0.846202	0.0818122	-0.753491	-0.248528	0.281987	0.447362	0.216262	0.188488	-0.029756	0.518495
1448985_at	Dusp22	0.288957	0.140205	0.196951	0.207768	-0.149616	0.172313	0.0149305	-0.0707051	-0.647521	-0.00678787	-0.134167	-0.379216	-0.0367957	-0.153071	0.175071	0.157046	-0.0707051
1420996_at	Plxna3	0.0499428	0.238604	-0.0545265	0.0631423	0.32223	-0.0940284	0.070133	-0.255068	-0.486773	-0.0862353	-0.15998	-0.278187	0.118984	-0.0564285	0.355513	0.0401858	-0.041282
1418404_at	Rad9	0.0510117	0.214868	0.180708	0.107724	0.265597	-0.541758	0.138409	-0.332849	-0.706868	-0.242827	-0.0792797	0.0387239	0.297826	-0.0361036	0.0741836	0.0342295	0.132114
1426039_a_at	Alox12e	0.222707	0.0884057	0.541884	-0.295142	0.263349	0.0162559	-0.231011	-0.27237	-0.411165	0.0984244	-0.27237	-0.514259	-0.110717	-0.221633	0.103408	0.460717	0.0320232
1428878_a_at	Pitpnc1	0.116914	0.861237	0.155445	-0.108012	0.197084	-0.411674	0.237555	-0.421093	-0.48222	-0.146555	-0.559857	-0.591412	-0.303195	0.119081	0.460802	0.217461	-0.257482
1426275_a_at	Uxs1	0.422968	0.195618	0.183983	-0.0972722	-0.290678	-0.0726403	0.0136933	0.0397472	-0.485934	-0.393696	0.105981	-0.0279818	-0.272531	0.125881	-0.0279818	0.0267791	0.246843
1425966_x_at	Ubc	0.241847	0.554665	-0.0741593	0.325054	0.337663	-0.297408	-0.270664	-0.526942	0.21739	-0.512073	-0.0877119	-0.229306	-0.452414	0.137549	-0.0405107	0.045364	0.074049
1429137_at	2810422O20Rik	0.148639	-0.0206417	-0.0707505	-0.212459	0.117388	-0.388187	-0.205857	-0.541852	-0.0119768	-0.0177476	0.164015	-0.287157	-0.073753	0.562388	0.0908187	0.252976	0.117388
1418814_s_at	Ndufa12	-0.319527	0.27302	0.225485	0.202562	0.061057	-0.200173	0.032456	-0.59102	-0.489538	-0.0293292	-0.124953	-0.58353	0.031553	0.133207	0.668906	-0.1563	0.248049
1448404_at	Scamp2	0.297478	0.0166851	-0.156448	-0.282696	0.0916177	-0.279831	0.0557725	-0.427388	-0.220937	0.148031	-0.223687	-0.0947192	0.0982406	0.0120162	0.42939	0.128752	0.124432
1432151_at	2810409H07Rik	0.0705632	0.443607	0.0447114	-0.0766301	0.323048	-0.538246	0.0646384	-1.65723	-0.783358	0.232583	-0.00842506	0.00607451	0.218421	0.084294	0.337862	0.376637	-0.381742
1434787_at	Arf3	0.321569	0.0287322	0.133511	0.481976	-0.0522923	0.0689213	-0.482739	-0.211659	0.0355086	-0.208453	-0.304447	-0.0098154	-0.0465559	-0.459686	0.114436	0.0219238	0.210982
1424148_a_at	AW049765	0.0700701	0.407343	-0.0366254	0.120598	0.195839	-0.0489826	-0.115654	-0.0708657	-0.168603	-0.273445	-0.325107	-0.234112	0.0117714	0.095555	0.407343	-0.0122241	-0.29536
1420795_at	Fgf9	0.0648344	0.100871	-0.00868611	-0.472066	0.0932247	-0.136213	-0.0532517	-0.481551	-0.304454	0.059612	0.155743	-0.03219	0.340412	0.478894	-0.0575011	0.123572	-0.224238
1423876_at	AI450540	0.307923	-0.177165	-0.297098	-0.312653	-0.394425	-0.0708431	-0.17361	-0.0675405	-0.783041	-0.0664413	0.343919	0.432889	-0.187883	0.460604	0.285714	-0.0785787	0.17575
Cluster 3 or "Notch cluster"
ProbeSet ID	Gene Symbol	1	2	3	4	5	6	7	8	9	10	11	12	13	14	15	16	17
1418102_at	Hes1	-1.09287	-0.797012	-0.979876	0.89881	0.610606	1.06203	0.984852	0.853436	0.425067	0.0460225	-0.579012	-0.931741	-1.56277	-1.45275	-1.18837	-0.313989	-0.582787
1416994_at	Ttc1	-0.435657	0.121955	-0.00546001	-0.123243	0.249593	0.149305	0.257993	0.215495	0.425823	0.405172	0.153814	-0.101589	-0.64289	-0.0436625	-0.216171	-0.646805	-0.356586
1425029_a_at	Oact2	-0.338977	-0.329231	-0.0644547	-0.133228	0.190785	0.346691	0.446943	0.25249	0.130132	0.259462	-0.124126	-0.364781	0.194428	-0.295997	-0.324756	-0.0763186	-0.173572
1419935_s_at	Csnk2a2	-0.136643	0.101968	0.052755	0.084266	0.260116	0.390074	0.316169	-0.00528562	0.147428	-0.170776	0.172776	-0.27259	-0.247155	-0.318946	-0.517492	0.112922	-0.330772
1450050_at	Hira	-0.186731	-0.746987	-0.234736	-0.0373534	0.258803	0.33569	0.171461	0.235502	0.260728	-0.0185558	0.110861	-0.095262	-0.087895	-0.312739	-0.158162	-0.229323	0.313607
1417862_at	A830059I20Rik	-0.755658	-0.486913	-0.139889	-0.285596	0.0822798	0.317125	0.0271963	0.430937	0.0836191	0.254288	0.48667	0.0665616	-0.174693	-0.0937437	-0.333056	-0.140932	0.0973867
1417986_at	Nrarp	-0.678956	-0.642854	-1.08221	-0.109798	0.1571	0.18415	0.134366	-0.00114899	0.6213	0.426009	0.513921	0.400412	-0.373975	-0.256652	-0.554662	-0.464685	0.426748
1421556_at	Serpina3a	-0.953539	-0.650683	-0.518453	-1.10399	0.457222	-0.57706	0.244241	0.803934	-0.0440625	0.624678	-0.158438	0.403672	0.858025	-0.438034	0.212066	-0.686369	-0.624485
1418007_at	1810007M14Rik	-0.33231	-0.677795	0.19507	0.0967717	0.715026	0.101575	0.396676	0.270739	-0.0908744	-0.301184	-0.222753	-0.071436	-0.314833	-0.0109368	-0.608918	0.113853	0.0506797
1426106_a_at	Syt6	-0.93023	-0.187086	-0.29457	-0.29457	0.153951	-0.286621	0.640212	-0.0597062	0.185724	0.378012	0.216811	0.216811	0.225175	0.162686	0.0604525	-1	-0.114936
1419834_x_at	Mark1	-0.3735	-0.352087	-0.442542	0.0479277	0.479731	0.100323	0.21595	0.192461	-0.0148305	-0.0793432	0.291876	0.127254	0.0539557	-0.146876	-0.127419	-0.221362	-0.0937095
1424657_at	Taok1	-0.246798	-0.766114	-0.0774549	0.243853	0.273346	0.560307	-0.0256525	0.569253	-0.28033	0.590889	-0.0930518	-0.5334	-0.0914845	-0.257303	-0.938542	-0.291083	0.281837
1429109_at	Msl2l1	-0.02136	-0.192194	-0.0519657	0.0983042	0.100532	0.455911	0.624868	0.211893	-0.22809	-0.423934	0.367087	-0.367412	-0.46948	-0.277868	-0.205895	0.0344779	-0.221118
1426488_at	Bfar	-0.22042	-0.639372	-0.166696	-0.146126	0.380098	0.230814	0.0722822	0.193151	-0.00980452	0.117836	0.385245	0.081826	0.0991606	-0.392546	-0.288465	0.00699072	-0.0950518
1417316_at	Them2	0.000957763	0.0632212	-0.642898	-0.148581	-0.143666	0.114727	0.535224	0.0461139	0.510491	-0.0890969	-0.0456576	0.386849	0.131044	-0.138767	-0.185149	-0.39887	-0.599626
1452213_at	Tex2	-0.680041	-0.373016	0.27948	-0.066845	0.14432	0.134627	-0.0594085	0.50689	0.157144	0.0580644	0.173016	-0.0446493	-0.296713	0.0951884	-0.301091	-0.245182	0.085158
1456010_x_at	Hes5	-0.508727	-0.905386	-1.07988	-0.0144098	0.14398	1.50164	1.13291	1.14618	0.135129	0.790833	-0.609254	-1.70137	-2.23189	-1.23189	-0.4677	-2.25497	-0.749735
1454904_at	Mtm1	-0.944521	-0.529739	-0.232539	0.0458717	0.337748	0.575951	0.299666	0.21932	0.308692	0.812729	-0.258333	-0.291562	0.191241	-0.33961	-0.623717	-0.328905	-0.455087
1416895_at	Efna1	-0.375387	-0.689022	-0.438006	0.397544	0.0175974	0.440944	0.225825	0.721111	0.501309	0.13287	-0.0618874	0.0865892	-0.884468	-0.32042	-0.347642	-0.8045	0.180096
1417065_at	Egr1	-0.268227	-0.586016	-0.105321	0.0701887	0.335407	0.821769	0.625112	0.472712	0.103892	0.159194	0.0936054	-1.08473	0.0728094	-0.490067	-0.843275	-0.178231	-0.666777
1424610_at	Trub2	-0.424521	-0.0679168	0.113701	0.362988	0.305193	0.542281	-0.0175433	-0.0104885	-0.11254	0.118306	0.044741	-0.290309	-0.416506	-0.278155	-0.412515	-0.10823	0.198775
1427699_a_at	Ptpn11	0.216343	-0.252689	-0.84993	-0.61177	0.429453	0.799342	0.46953	0.296514	0.646028	1.32136	0.0478898	0.156222	-1.53047	-1.49148	-1.49148	-1.61177	-1.01985
1456005_a_at	Bcl2l11	-0.376178	-0.45643	0.232631	0.602017	0.147563	0.167671	0.286515	0.315037	0.0151574	0.240549	0.0605927	-0.408219	-0.233298	-0.201681	-0.482539	-0.186015	-0.304318
1420643_at	Lfng	-0.837806	-0.362396	-0.521644	-0.34769	-0.38324	0.4517	0.61676	-0.0404681	0.67841	0.450018	0.444959	-0.362396	-0.380244	-0.435152	-0.29878	-0.419689	0.450018
1436584_at	Spry2	-0.560312	0.25223	-0.0558029	-0.140598	0.150855	0.254111	0.557622	0.336921	0.0762521	0.511179	0.157572	-0.25635	-0.679744	-0.0395797	-0.745889	-0.490395	-0.173937
1427572_at	Lrrc51	-0.265085	-0.105819	0.157895	0.243559	0.333466	0.137382	0.770871	0.246755	-0.368853	0.0559322	-0.011182	-0.507335	-0.715443	-0.246995	-0.0226776	-0.388549	-0.0342656
1452330_a_at	Mxra8	-0.523063	-0.218789	-0.408336	0.133217	0.256168	0.241898	0.0956199	0.306402	0.483016	-0.047768	-0.399361	-0.21288	0.00895037	-0.242669	-0.160764	0.154704	0.0940319
1416029_at	Klf10	0.0415906	-0.413653	-0.0335341	0.298001	0.324566	0.255242	0.361687	0.355567	-0.12986	0.300553	0.0672863	0.0247168	-0.574979	-0.486554	-0.717401	0.0293384	-0.36029
1415999_at	Hey1	-0.0573243	-0.487572	-0.342782	-0.358049	0.0841383	0.0214743	0.23202	0.305147	0.0889715	0.119211	0.154989	0.425303	-0.140677	0.0240002	-0.0230252	-0.239203	-0.13503
1425895_a_at	Id1	-0.636913	-1.41463	-1.17552	0.189364	0.241542	0.542296	0.671378	0.589124	0.401687	0.281798	0.179877	0.302346	-1.06505	-0.599869	0.127729	-0.374811	-0.397626
1417985_at	Nrarp	-0.35247	-0.454015	-0.427531	-0.0301345	0.0225659	0.0978818	0.151005	0.115231	0.211026	0.186646	0.451194	0.255739	-0.174539	-0.12516	-0.242986	-0.269526	0.201819
1419509_a_at	Nagk	-0.61676	0.00226483	0.0213737	-0.043332	0.0182064	0.122174	0.345831	0.188484	0.350875	0.0802673	0.273292	-0.360305	-0.043332	0.07418	-0.0499651	-0.307691	-0.449573
1422810_at	Zfp191	-0.584551	-0.350552	-0.398915	-0.415403	0.970583	0.391952	-0.218102	0.992621	0.394319	-0.390741	-0.384641	-1.13043	-0.575258	-0.605681	-0.855532	0.706755	0.145874
1418250_at	Arfl4	-0.823879	-0.443275	-0.561634	0.38202	0.248257	0.298048	0.182027	0.36135	0.0114385	0.358746	0.224991	0.0357745	-0.368865	-0.172986	-0.513119	-0.0173694	0.068022
1421305_x_at	Rabep1	-0.203923	-0.620432	-0.480254	-0.37716	0.139898	0.42021	0.367743	-0.010175	0.487325	-0.177691	0.38251	0.201154	0.0759257	0.340776	-0.135005	-0.863583	-0.412411
1417278_a_at	Nkd1 /// LOC634379 /// LOC671838	-0.256896	-0.248699	-0.216368	-0.341536	0.182594	0.075679	-0.119766	0.351172	0.239061	0.20664	-0.00831995	0.477601	-0.142368	-0.134795	-0.093838	-0.123509	-0.161477
1450878_at	Sri	-0.335654	-0.166053	-0.278434	-0.132709	0.0994299	0.0754872	-0.0553742	0.0688878	0.395072	0.0849666	-0.0747287	0.185326	0.0533708	0.201506	-0.133555	-0.103428	-0.0722951
1449849_a_at	Fbxl6	-1.21114	-0.814939	-1.20435	0.137755	0.143088	-0.0351788	0.493481	0.429446	0.885898	-0.0381938	0.213224	0.124334	-0.0172197	-0.60367	-0.112512	-0.715059	0.463951
1455678_at	Sema4b	-0.360483	-1.06486	-0.0869996	-0.243969	-0.477459	0.69895	0.589212	-0.215237	1.02217	0.192671	0.572831	-0.434247	-0.443738	-0.117057	-0.0832861	-0.647993	-0.715369
1460246_at	Mecp2	-0.078634	0.0261237	-0.0968578	0.588075	0.229953	0.205374	0.125884	0.186411	-0.243437	0.098383	-0.0511305	0.0159837	-0.779829	-0.465379	-0.544873	0.141515	0.0768659
1451569_at	Nr2c2	0.197484	-0.685043	0.89421	0.257416	0.0491848	0.0180238	0.368645	0.784917	0.210406	0.00748546	-0.302855	-0.798812	-0.702239	-0.226233	-0.313385	-0.832495	-0.44904
1439421_x_at	Cbx3 /// LOC633016	-0.251772	-0.264087	-0.257917	-0.263572	-0.2023	0.318038	0.267061	-0.00811326	0.446406	-0.0850014	0.24188	0.151465	-0.128436	0.129665	-0.0886474	-0.332417	0.00349197
1449311_at	Bach1	-0.381521	-0.456483	0.0622811	0.331	0.146437	0.16588	0.412731	0.10438	0.235728	-0.17319	-0.103074	-0.451246	-0.105814	0.0301925	-0.146143	0.199563	-0.25599
1424448_at	Trim6 /// LOC633467	0.0957429	-0.441353	0.119875	0.5886	0.332466	0.410003	-0.187597	0.470238	-0.0737476	-0.358051	0.212557	-0.252496	-0.4927	-0.456566	-0.213207	-0.535135	0.0462338
1426133_a_at	1500032H18Rik	-0.52022	-0.0994686	-0.163599	0.437174	-0.016373	0.14154	0.191333	0.122109	0.14154	0.067285	-0.392464	0.0286735	-0.268681	-0.0684417	-0.108048	0.148759	0.067285
1427107_at	Slc16a11	-0.540169	-0.0658656	0.323258	0.469109	0.141776	-0.269399	0.740851	0.346937	0.106539	-0.00893858	-0.282315	-0.0703391	0.0144858	-0.404077	-0.805066	0.104556	-0.768261
1426728_x_at	Ptdss2	-0.11184	-0.416905	0.383247	-0.134152	-0.156815	0.0411624	0.38881	0.335857	0.163639	0.175392	0.170702	-0.146536	-0.203237	-0.290271	-0.0990415	-0.0421312	-0.428422
1415834_at	Dusp6	-0.400525	0.139407	-0.130207	0.0298818	0.251694	-0.0113408	0.0316225	0.503232	-0.179699	0.466814	0.0512042	0.0517762	-0.220552	-0.117291	-0.433765	-0.358124	-0.0804762
1424108_at	Glo1	-0.52923	-0.676642	-0.762552	-0.504999	0.301094	-0.332353	-0.582049	0.932602	0.413288	0.490826	0.022608	-0.281066	0.211719	0.477238	0.295192	-0.625635	-0.352506
1415875_at	3010003L21Rik	-0.0772513	0.0254019	-0.107353	0.0352766	-0.0879301	-0.0645402	0.353658	0.313647	0.0313348	0.212836	0.337786	-0.199304	-0.241601	0.143316	-0.443474	-0.429825	-0.120449
1419583_at	Cbx4	-0.510081	-0.0221805	0.187356	-0.0724756	0.402862	0.494245	0.0849554	0.317555	-0.066092	0.102063	-0.282129	-0.0252731	0.187356	-0.786171	-0.289546	0.0763251	-0.393604
1450916_at	Stau2	0.148172	0.142378	0.0648594	-0.0936246	-0.241077	0.16827	0.658982	0.0556409	0.270085	0.509457	0.0800939	-0.160088	-0.557336	-0.138767	-1.1781	-0.322871	-0.310898
1448830_at	Dusp1	-0.220833	-0.747083	0.0635248	0.294644	0.288302	0.00671843	0.165658	0.345925	0.0316096	-0.010769	0.252917	-0.211817	0.396919	0.00864846	-0.429722	-0.434958	-0.355852
1418527_a_at	Fusip1	-0.170049	-0.0168518	-0.242091	-0.149813	-0.0788294	0.207435	-0.151199	0.0838209	0.123349	0.501508	0.0425726	0.312765	-0.175682	-0.065696	-0.340677	0.0150219	-0.158152
1437100_x_at	Pim3	0.167725	-0.234339	0.289278	0.237221	0.105371	0.250788	0.118256	0.295109	-0.0776817	0.0502335	0.0721344	-0.220545	-0.927866	-0.148731	0.038462	-0.215148	-0.252939
1430811_a_at	Cdca1	-0.470278	0.0665785	-0.119407	0.639321	0.515886	0.239097	-0.23523	-0.0584215	0.431094	0.136411	-0.0292593	-0.11526	0.0753133	-0.237933	-0.851122	-1.02225	0.0482093
1451369_at	Commd5	-0.129981	-0.0220659	-0.0582585	0.0518264	0.146414	0.0993976	0.160798	0.158889	0.298995	-0.229017	0.324774	-0.485565	-0.16304	-0.172626	-0.383244	-0.00912683	0.138684
1429200_at	Saal1	-0.538707	0.108519	-0.294288	-0.13481	-0.260951	0.158657	0.4024	0.0942773	0.269282	0.191139	0.0653646	0.00269377	-0.00035955	0.00269377	-0.305574	0.238531	-0.355526
1424373_at	Armcx3	-0.245583	-0.262173	0.380571	-0.121336	0.264915	0.311997	-0.0144208	0.145896	0.377004	-0.308515	0.108532	-0.0088108	-0.426962	-0.283463	-0.0864504	-0.249989	0.0506054
1433665_at	Vps41	0.0599097	-0.506488	-0.222201	-0.176677	0.0915896	0.208171	0.105234	0.171583	0.252054	-0.0669564	0.0922422	0.0876674	0.0417793	-0.166492	-0.0531783	0.0247862	-0.13102
1425270_at	Kif1b	-0.0100059	-0.54104	-0.458954	-0.446243	0.0893739	0.0937325	0.51203	-0.259542	0.036017	0.520149	0.0562578	0.00857979	0.326347	-0.0479114	0.222705	-0.111714	-0.628081
1427353_at	Clasp1	-0.445385	-0.331007	-0.549008	-0.180764	0.729294	0.388257	0.673385	-0.38022	0.498793	0.0291175	0.184885	-0.407788	0.39359	-0.590527	-0.543901	0.056275	-0.86838
1459917_at	AI451896	-0.502375	0.0546149	-0.329848	0.0903802	0.0327223	0.051715	0.383479	0.070461	0.359056	0.149895	0.214851	-0.445955	0.107238	-0.245391	0.0238714	-0.0196906	-0.375956
1422774_at	1700088E04Rik	-0.114389	-0.0100521	-0.358314	-0.606242	-0.163298	-0.0250413	0.324495	0.141951	0.034003	0.273341	0.546043	-0.110387	0.034003	-0.288829	0.276401	-0.307034	-0.0984473
1428055_at	Rian	0.103865	-0.378582	0.00353054	-0.239659	-0.104307	0.0888761	-0.170396	0.702432	0.158727	0.464778	0.0813227	-0.139178	-0.297568	-0.234937	-0.049381	-0.0411134	-0.44793
1450980_at	Gtpbp3	-0.138913	0.0415519	-0.100969	-0.113506	0.107858	0.214883	0.124732	0.154915	0.0203952	0.299731	0.100122	-0.151786	-0.527345	-0.00440817	-0.0364506	-0.102753	-0.074464
1426533_at	Nol5a	-0.205646	-0.185064	-0.380052	0.0082561	-0.0371343	0.0121291	-0.086698	-0.129281	0.125289	0.249601	0.363124	0.199973	-0.0282871	-0.0397467	0.104776	0.00876187	-0.166863
Cluster 4
ProbeSet ID	Gene Symbol	1	2	3	4	5	6	7	8	9	10	11	12	13	14	15	16	17
1438928_x_at	Ninj1	-0.0160831	0.096151	0.354353	0.0428587	0.119888	0.100597	0.361317	-0.0287729	0.0101484	-0.438761	-0.349639	-0.400563	0.0759731	-0.213032	0.0312614	-0.10223	0.0737136
1452042_a_at	Tmem144	-0.0063234	0.186322	0.281479	0.144743	0.234685	-0.0734376	0.504967	-0.164585	-0.363217	-0.354247	-0.357231	-0.264681	-0.0204445	-0.108203	0.00301447	-0.209715	0.20667
1422679_s_at	Sh2bp1	-0.246951	-0.184993	0.484892	0.310562	-0.0250804	0.0718083	0.228003	0.0931245	-0.245734	-0.315515	-0.246951	-0.487516	-0.439422	0.207714	0.250599	-0.0188304	0.130155
1430994_at	March5	-0.310753	0.0732311	0.247753	0.108579	0.0965837	0.275847	0.466445	-0.000174847	-0.00116605	-0.331796	-0.254122	-0.648435	-0.0362943	0.0882203	-0.298516	0.213984	-0.0996397
1426938_at	Nova1 /// LOC664883	-0.015205	0.140328	0.5002	0.389924	0.507453	-0.306792	0.305891	0.22196	-0.0789574	-0.48533	-0.173226	-0.508553	0.00952755	-0.276577	-0.355965	-0.76051	0.132843
1429356_s_at	Ggps1	0.00400749	0.238072	-0.0161422	-0.0263236	0.154008	0.302942	0.330331	-0.186067	-0.373504	-0.415706	-0.192932	-0.132296	-0.0741062	-0.0427647	-0.270679	0.194901	0.215784
1421571_a_at	Ly6c	-0.0859359	0.522547	0.41807	0.130346	0.279161	-0.103111	-0.0110819	0.147391	0.147391	0.263613	-0.745348	-0.579925	-0.360971	-0.517189	0.159443	-0.183035	-0.155898
1422999_at	Map3k14	0.124014	0.27897	0.353148	0.217493	0.172464	-0.25726	0.234023	-0.158066	-0.187115	-0.214266	-0.626814	-0.277944	0.162903	-0.0341338	0.0799894	-0.221761	-0.00366857
1419749_at	Dnmt2	-0.483667	-0.00771124	0.30564	0.332158	0.216264	-0.00139055	-0.0300543	0.135396	0.184736	-0.136846	-0.19336	-0.333207	-0.0332746	-0.0691806	-0.317418	0.0990908	0.054283
1456470_x_at	Tubb2c	-0.0648425	-0.370188	0.243344	0.0458799	0.313027	0.304015	0.205816	0.156597	-0.228008	-0.152514	-0.0565273	-0.53138	-0.0866892	-0.187495	0.214775	0.0597151	-0.184774
1452120_at	Nat11	-0.142695	0.326491	0.166255	-0.0709392	0.253377	0.073532	0.213281	-0.00911189	-0.322072	-0.237241	-0.0709392	-0.512976	0.0184306	-0.04053	-0.10026	0.210474	-0.0107485
1421076_at	Sertad3	-0.0602307	0.173949	-0.109633	0.169083	0.228756	-0.023562	0.44747	0.0707654	-0.121507	-0.19802	-0.0949265	-0.282147	-0.00694731	-0.201167	-0.236239	0.119501	-0.086174
1450619_x_at	Cmar	0.119134	0.0805359	0.299347	0.332575	0.0165478	9.73e-05	0.223435	-0.209666	-0.270235	-0.142378	-0.428237	-0.419359	0.0789703	-0.00986378	0.299347	-0.144206	-0.133276
1417581_at	Dhodh	-0.438829	0.29864	-0.121936	0.656008	0.424171	0.224401	0.392032	-0.411443	-0.10389	0.147809	-0.903296	-0.661221	-0.637951	0.237042	-1.41391	0.141098	0.544741
1449483_at	Polk	-0.0854427	0.104148	-0.220995	0.532502	0.207389	-0.0209939	0.24864	-0.155466	0.197391	-0.39159	-0.220995	-0.659462	-0.049283	-0.318042	0.0362179	0.3835	-0.0684553
1417304_at	Chrd	0.2652	-0.0390848	0.0794548	0.458249	0.39476	0.245704	0.192388	-0.467468	-0.0836034	-0.712382	-0.319762	-0.305311	-0.286265	-0.324612	0.444063	0.212613	-0.462115
1433958_at	Cntrob	-0.0193444	-0.200834	0.205667	0.290525	0.26096	0.0522358	0.369395	-0.00564979	-0.0306466	0.109414	-0.430495	-0.708466	0.146312	-0.967741	0.0438792	0.234278	0.00996039
1424781_at	D10Ucla1	-0.380883	0.450994	0.404572	-0.0391565	0.274052	0.0569253	0.396943	-0.00843788	0.0684978	-0.122228	-1.18039	-0.182675	-0.0288441	-0.357467	-0.248157	0.106416	0.0549875
1432155_at	Wasl	-0.0744248	0.185601	-0.049396	-0.156039	0.0597961	0.142806	0.645854	0.267561	-0.250675	-0.51371	-0.31314	-0.26707	-0.0109219	-0.563463	-0.0672293	0.270404	0.173503
1425283_a_at	Mtl5	0.12263	0.394207	0.230922	0.521512	0.359182	0.295052	0.348232	-0.411817	-0.503066	-0.325998	-0.321619	-0.906582	-0.106741	-0.366014	0.0194175	0.0399788	-0.200102
1428943_at	Nudt13	0.145233	0.0379666	0.493373	0.271777	0.0248062	-0.0726063	0.278723	-0.0779201	0.041238	-0.207813	-0.277426	-0.225395	-0.385282	-0.0411281	-0.209756	0.0363281	-0.119323
1451382_at	Chac1	-0.0978306	0.344114	0.36948	0.557797	0.174588	-0.0592421	0.192466	0.315033	-0.524503	-0.364346	-0.665515	-0.646322	-0.196746	-0.501326	0.156487	0.397495	-0.312999
1421472_at	2900083I11Rik	0.0884345	0.266109	0.36778	-0.075997	0.335407	0.0329901	0.288829	-0.0162908	0.202915	-0.135254	-0.32574	-0.702182	-0.0935198	-0.353619	-0.0673148	-0.200209	-0.0274745
1416773_at	Wee1	-0.391192	0.394983	0.47471	0.435397	0.55372	0.132334	0.033583	-0.227099	-0.430813	-0.483027	-0.398695	-0.99836	0.231252	-0.164648	0.0142512	0.119551	-0.217484
1450869_at	Fgf1	0.216294	0.297907	0.37515	0.0634422	0.280977	0.0634422	0.23148	-0.223552	-0.297916	-0.372491	-0.364857	-0.0854212	-0.372491	0.0145326	0.203515	-0.455178	0.0116033
1451362_at	Rab7l1	0.0088467	0.15149	0.222167	-0.0769512	0.247803	0.187261	0.361759	0.12714	0.0579784	-0.202482	-0.127325	-0.760692	-0.0663819	-0.149464	-0.179521	-0.062876	-0.0698964
1421085_at	Rs1h	-0.305012	-0.116499	0.108374	0.504699	0.427324	0.236382	-0.0793218	-0.61707	-0.246779	-0.0212188	-0.458116	-0.768162	0.0909169	0.132952	0.103408	-0.0624808	0.393141
1435476_a_at	Fcgr2b	0.00561195	0.257382	0.410515	-0.185385	0.354222	0.257382	0.309734	-0.0714291	-0.22208	-0.115728	-0.414564	-0.709084	-0.0137534	-0.253964	0.0519866	-0.0663652	-0.0522802
1452203_at	5830411E10Rik	0.23763	-0.0723251	0.35754	0.296524	0.244826	0.135516	-0.0340863	-0.167821	-0.16464	-0.00250366	-0.354564	-0.428946	-0.376478	0.0477306	0.0228321	0.193687	-0.266674
1459924_at	Atp6v0a1	-0.0884213	0.621541	0.297055	0.0351178	-0.0253298	0.0804418	0.180969	0.17302	-0.0670827	-0.413937	-0.558642	-0.478203	-0.0932063	-0.0460552	-0.055363	-0.0670827	0.0590364
1449019_at	Akap1	-0.0552136	0.0614106	0.240479	0.513318	0.296662	-0.275831	0.0436115	0.238742	-0.063763	-0.0919034	-0.408377	-0.234224	-0.280806	-0.229407	-0.0573462	0.0963632	-0.127309
1452041_at	Klhl26	0.222807	0.24201	0.401693	0.158383	0.0838704	0.0535974	0.234927	0.000294869	-0.358223	-0.601473	0.00696245	-0.939976	0.190955	-0.319129	-0.1585	0.0846586	0.102668
1452269_at	Spnb3	0.104321	-0.0342169	0.278043	0.196784	0.0524728	-0.0814059	0.256006	-0.0412416	-0.30939	-0.212047	-0.162378	-0.477859	0.0745741	-0.0403617	0.0508221	0.100337	0.0375482
1423792_a_at	Cmtm6	-0.31634	0.213543	0.438167	0.469453	0.443025	-0.339093	0.299082	0.333496	-0.345361	-0.626516	-0.103065	-0.53293	-0.200074	-0.751353	0.189175	-0.0629146	0.0544155
1439111_at	---	0.115117	-0.0674528	0.379285	0.692346	-0.19833	0.464012	-0.04143	0.404562	-0.246481	-0.260539	-0.626393	-0.549948	-0.532785	0.183561	-0.206811	-0.505325	0.128664
1437172_x_at	Hadhb	-0.476355	-0.0618298	0.251778	0.242476	0.0282516	-0.000173182	0.220536	0.00863271	-0.112648	-0.301093	-0.232908	-0.251186	-0.0944608	0.20274	0.00350248	-0.165322	0.432241
1422528_a_at	Zfp36l1	-0.265538	0.343768	0.509902	0.276924	-0.261212	0.0275087	0.407651	0.377451	0.267973	-0.12528	-0.133164	-0.74405	-0.165136	-0.578827	-0.368792	-0.0302068	-0.252599
1426166_at	Mup5	-0.0689663	0.144185	0.617143	0.383856	-0.0529362	0.475124	0.108996	0.119643	0.295841	-0.0331458	-0.739001	-0.343329	-1.05294	-0.90173	0.464026	-0.182095	-0.486693
1428483_a_at	2610039C10Rik	-0.158654	0.0454073	0.351327	0.105097	0.0491336	0.132285	0.0870853	-0.0873779	0.00888139	-0.130281	-0.134502	-0.503325	-0.101079	-0.2412	-0.451507	0.421046	0.26531
1452083_a_at	Pja1	-0.208551	-0.36072	0.209832	0.565454	-0.145911	0.689678	0.149545	0.190768	-0.749526	-0.281847	-0.490468	-0.201126	-0.438906	0.186245	-0.367353	0.140223	0.263413
1416096_at	AI413782	-0.142256	0.158923	0.354817	0.179263	0.127584	0.195546	0.100168	-0.103225	-0.0427658	-0.328387	-0.171194	-0.23087	0.0509006	-0.0446771	-0.382148	0.165551	-0.113887
1450835_a_at	Gfra4	-0.142442	0.424687	0.380965	0.570215	0.0774158	0.11941	-0.0136659	0.0774158	-0.0169116	0.180194	-0.572923	-0.572923	-0.241472	-0.78896	0.191488	0.0590373	-0.507547
1449125_at	Tnfaip8l1	-0.42264	-0.264849	0.566444	0.0148765	0.408341	0.181526	0.364901	-0.134452	0.396062	-0.641412	-1.09348	-0.143386	-0.207516	0.0440229	-0.41902	0.0387672	0.341614
1423351_at	Mrpl1	0.358968	0.0169641	0.148608	0.255284	0.287636	-0.218042	0.234886	-0.0604259	-0.181732	-0.142204	-0.0488379	-0.454927	-0.311872	0.0621934	-0.358793	0.140196	-0.041164
1428279_a_at	Atxn7l4	-0.467917	0.527943	0.244871	0.244871	0.744995	-0.136923	0.468704	-0.667073	-0.427161	-0.352758	-0.943457	-0.780574	0.36577	-0.150129	-0.427161	-0.133641	0.477317
1417081_a_at	Syngr2	0.26677	-0.00262036	0.56203	0.282537	-0.0218566	-0.0250877	0.0898918	-0.275241	-0.207602	-0.0980672	-0.717463	-0.326142	-0.322162	-0.626315	0.585523	-0.334135	0.378584
1416823_a_at	Osbpl1a	-0.099561	0.175606	-0.00591415	0.369805	0.104595	0.148706	0.128656	0.215902	0.0648589	0.12498	-0.71824	-0.714943	-0.127786	0.089586	-0.375988	0.0782261	0.0725125
1426180_a_at	Smr2	0.0154767	0.410242	0.384494	-0.0207624	0.475112	0.0595319	-0.303658	-0.115555	-0.122922	0.326178	-0.395838	-0.494311	-0.428935	-0.190974	-0.00252906	-0.15026	0.0616997
1439367_x_at	Arf4	-0.358127	0.0136503	0.271389	0.205279	0.188086	0.435786	0.295671	-0.0614635	0.437	-0.691677	-0.35078	-0.927391	0.184479	-0.342428	-0.203601	0.252906	-0.144329
1437716_x_at	Kif22	-0.547849	0.272434	0.0623491	-0.00144956	0.0705762	0.356013	0.471637	0.00230459	-0.307599	-0.19509	-0.506467	-1.34302	0.134354	0.209351	-0.298062	0.294936	0.348313
1449099_at	Lrba	-0.584545	0.0163006	0.439215	0.698535	0.351506	-0.392898	0.124469	0.0865228	0.0145445	-0.641554	-0.689414	-0.724179	0.314873	-0.329072	-0.240429	0.352897	0.15508
1416767_a_at	1110003E01Rik	-0.431866	0.31917	0.014856	0.086017	0.130084	0.153832	0.0751755	-0.0893186	0.0325778	-0.137147	-0.211053	-0.546791	-0.241709	0.23261	0.133074	0.0952454	0.101365
1420441_at	Cenpc1	0.0861578	0.118706	0.134096	0.297201	0.346129	-0.0120672	0.0541535	0.0522105	0.0365713	0.0293463	-0.617847	-0.185384	0.145684	-0.489655	-0.517281	0.0580317	0.0747179
1448829_at	Smc6l1	-0.0704936	0.410548	0.116888	0.269275	0.214628	-0.120838	0.07277	0.0149331	0.139019	-0.525335	-0.321928	-0.548322	-0.00125143	0.0723735	-0.0535179	-0.262701	0.21319
1425838_at	Atp9a	-0.193774	0.110667	0.205974	0.369786	0.0060958	0.0483483	0.438682	-0.047867	0.0335765	-0.246885	-0.311425	-0.748634	-0.179361	-0.00657061	-0.032242	0.352036	-0.252909
1424199_at	Seh1l	-0.0564927	0.0679076	0.282101	0.171121	0.321247	0.0306031	-0.139673	-0.0980417	-0.148319	-0.353614	0.0531516	-0.401386	0.0783206	0.0283032	-0.150633	0.0947779	0.0164904
1419170_at	2310044D20Rik	-0.0227928	-0.0329289	0.527527	0.102878	0.0935906	-0.0261636	0.188252	-0.131133	-0.236514	-0.120286	-0.38224	-0.0759462	-0.142063	0.0997891	-0.0759462	-0.0312346	0.0446274
1454811_a_at	Serinc1	-0.488627	-0.0248346	0.131544	0.171317	0.269872	0.0697488	0.22522	0.123456	0.130535	-0.123648	-0.388368	-0.246665	0.103035	-0.0681757	0.0570657	-0.171355	-0.00918938
1448420_a_at	Fbxl12	0.0177868	0.370338	-0.222858	0.293248	0.163887	0.210931	0.173778	-0.0155426	-0.0155426	0.0649315	-0.32805	-0.28431	-0.52924	-0.102942	0.157558	-0.213452	-0.0549007
1431419_at	2610524G07Rik	0.263369	0.311593	0.22327	0.443104	0.185367	-0.11625	0.370059	-0.455778	-0.00346654	-0.175058	0.00979536	-0.243091	-0.686878	-0.399596	-1.00347	0.28846	0.1584
1433835_at	Ppp3cb	0.242736	-0.014606	0.607989	0.0836453	0.10702	-0.249343	0.102588	0.136106	-0.32517	-0.145961	-0.29609	-0.367088	0.0651791	-0.141959	-0.217299	-0.126477	0.178328
1425731_at	Ankrd24	-0.16104	0.163698	0.523076	0.174887	0.388585	-0.0353793	0.0562071	0.334178	0.0762356	-0.753839	0.0290625	-0.894883	-0.0893863	-0.0701796	-0.369176	-0.322977	0.217591
1448621_a_at	Smpd1	-0.328957	-0.0659222	0.367433	-0.117044	0.350717	-0.0217224	0.340272	-0.267449	0.0490617	-0.427119	-0.2061	-0.506113	0.0500482	-0.12037	0.327311	-0.037353	0.196221
1438711_at	Pklr	-0.0662168	0.334773	0.464298	-0.0513818	-0.162561	-0.0849778	0.170483	0.122228	-0.0221617	-0.634501	-0.358626	-0.409741	-0.0403548	-0.0550763	0.115671	0.141724	0.144948
1456493_at	5031415C07Rik /// 5830484A20Rik /// LOC619671 /// MGC118608 /// LOC671287 /// LOC673121 /// LOC673432 /// LOC673556 /// LOC673850 /// LOC673913 /// LOC673955 /// LOC673970	-0.383935	0.351238	0.192039	0.227663	0.114871	-0.0248536	0.351238	-0.0964661	-0.179576	-0.152609	-0.420231	-0.0424262	-0.164105	-0.271908	0.176932	0.00966229	0.0130689
1420269_at	Npm1	-0.305104	0.281606	0.57745	0.458887	-0.0246879	0.10336	0.591608	0.235464	0.107308	-1.58821	-0.646841	-0.556643	-1.32093	0.126883	0.489453	-0.243485	-0.155727
1450195_at	Ndst4	0.153118	0.219101	0.512922	-0.044612	0.174283	-0.231447	0.307961	-0.352346	-0.259552	-0.231447	0.145994	-0.692039	-0.25483	-0.327342	0.0652112	0.239326	0.0727449
1455581_x_at	9530028C05	-0.111082	0.264711	0.241492	0.435333	0.210303	-0.21967	0.276181	-0.0761868	-0.361133	-0.521598	0.0494545	-0.243297	0.0311072	-0.427248	0.0347954	-0.0975605	0.115961
1456465_at	B430110G05Rik	0.0189468	0.105872	-0.0619029	0.229536	0.20242	0.109311	0.289883	0.0780599	-0.0794139	-0.319532	-0.36653	-0.45265	0.218433	-0.193424	-0.0218519	0.122986	-0.14141
1416429_a_at	Cat	0.0369168	0.418281	0.816991	0.504696	-0.331068	0.101823	-0.121366	-0.0836258	0.176949	0.313156	-1.23485	-0.292437	-0.574885	-0.279045	-0.76714	-0.32097	0.296556
1449357_at	2310030G06Rik	-0.0990596	0.272547	0.253972	-0.0911218	0.160654	0.322431	0.287846	-0.206434	-0.014057	-1.03865	-0.545614	-0.456238	0.143937	0.231993	-0.456238	0.0429594	0.424243
1421088_at	Gpc4	-0.0816159	-0.482844	0.290399	0.129565	0.0585618	0.15908	0.110141	-0.0112749	-0.0714987	-0.418597	0.170207	-0.514017	-0.136454	-0.00837693	0.0164977	0.231963	0.236042
1417079_s_at	Lgals2	-0.716342	0.509827	0.504158	0.219377	-0.15361	0.137525	0.570756	0.360963	0.162932	-0.355244	-0.0333156	-0.929938	0.019299	-0.683627	-0.589709	0.100436	-0.250907
1420722_at	Elovl3	-0.654369	-0.078097	-0.0225196	0.377764	0.427733	0.265461	0.554031	0.086491	-0.268875	-0.34026	0.0825971	-0.81216	0.23421	-0.00584088	-0.437557	-0.249112	0.0786926
1425215_at	Ffar2	-0.122712	0.0881844	0.209863	-0.0321099	-0.00231132	0.0340917	0.442524	-0.236632	0.00992536	-0.157869	-0.648781	-0.488722	-0.236632	-0.254084	0.52328	0.402243	-0.067671
1424619_at	Sf3b4 /// LOC634414 /// LOC666113	0.104705	-0.114058	0.183144	0.390564	-0.099834	0.28422	0.247976	-0.0166446	-0.364143	-0.436031	-0.390954	-0.218721	0.256431	-0.150795	-0.162019	0.00687899	0.13178
1417152_at	Btbd14a	0.0266042	0.212948	0.293064	0.00587879	0.0311697	-0.0057653	0.212948	-0.127687	0.178379	-0.140466	-0.51002	-0.335313	-0.0581461	-0.280539	0.206907	0.0604984	-0.0198634
1438910_a_at	Stom	0.176688	0.640988	0.372623	0.386522	0.212013	0.127875	-0.155156	-0.221819	-0.124684	0.110245	-0.0446073	-1.59488	-0.158714	-0.228035	-1.35017	-0.0347669	0.363557
1449678_at	---	0.146671	0.0610622	0.293321	0.332124	-0.00116029	0.223736	0.0292134	-0.170811	-0.00995724	-0.321445	0.0206002	-0.380111	-0.124699	0.0505239	-0.48966	0.223736	-0.183195
1437378_x_at	Scarb1	0.257831	-0.0802894	0.094332	0.18383	0.255252	-0.174485	0.3741	-0.403847	0.390643	-0.794637	-0.843546	-0.449388	-0.0103654	-0.140133	0.150916	0.0885496	0.347716
1448295_at	D13Wsu50e	-0.0941402	0.461395	0.13952	0.214795	-0.180933	0.0970451	-0.0546203	0.059534	0.0663245	-0.169918	-0.269715	-0.0430029	-0.320112	-0.170916	-0.132827	-0.118639	0.273923
1448667_x_at	---	-0.65146	-0.0772931	0.375933	-0.022616	0.105645	0.164429	0.371404	-0.0680351	0.0919438	-0.0866108	-0.0928563	-0.360279	-0.38689	-0.244512	0.413872	-0.326769	0.294535
1434938_at	Rbm9	-0.284054	0.294191	0.187079	-0.023735	0.0892192	-0.108503	0.433442	0.0487462	0.116309	0.0418889	-0.0438566	-0.335707	-0.330754	-0.119564	-0.26126	0.0249881	0.0156854
1443696_s_at	Habp2	-0.220141	-0.0496652	-0.0062726	0.333076	0.317791	-0.232589	0.456071	-0.220141	-0.215192	0.0646255	-0.607355	-0.413494	0.0908387	-0.0343289	0.166736	0.104759	0.0544153
1420657_at	Ucp3	-0.202487	0.319002	0.467983	-0.198161	0.0691865	0.0401867	0.403977	-0.00443633	-0.387108	-0.598872	-0.621863	-0.224313	0.111622	-0.228718	0.339976	0.260485	-0.147237
1437055_x_at	Mfsd1	-0.609625	-0.0282199	0.621372	-0.105035	0.690102	0.227871	0.123783	0.170054	-0.462783	0.150255	-1.69376	-0.521744	-0.0187518	0.143946	-0.409227	0.235804	0.0469676
1415784_at	Vps35	-0.291738	0.393697	0.0217284	0.107393	0.142158	-0.0161037	0.74368	0.264824	-0.233857	0.296034	-0.681685	-0.352039	-0.109678	-0.500137	-0.0265961	-0.433466	-0.0478126
1418669_at	Hspg2	-0.49472	0.111601	0.208906	-0.0261095	0.455085	0.235723	0.316902	0.211803	0.0890176	-0.355262	-0.93713	-0.529242	-0.522271	-0.243895	0.196933	0.292173	0.198881
1421481_at	Tnfrsf9	0.0598094	0.39486	0.0151864	0.209247	0.397759	0.446186	0.113715	-0.030861	-0.0465426	-0.485427	-0.135978	-0.427816	-0.231326	-0.590699	-0.165638	-0.0386805	0.0264722
1435573_at	Otud5	-0.113162	-0.310083	-0.175863	0.422186	0.523819	0.0432398	-0.00411293	0.137496	-0.258711	-0.207425	-0.192388	-0.544549	-0.407045	-0.0276436	0.202143	0.184332	0.255514
1425579_at	Gfra2	-0.263727	-0.208308	0.304322	0.186689	0.18077	0.414345	0.446767	0.115561	-0.0555281	-0.290199	-0.187105	-0.603419	-0.112531	-0.0416225	-0.0193079	-0.130816	-0.147474
1450242_at	Tlr5	-0.193214	0.0537311	0.262577	0.477171	0.44669	0.198977	0.394413	-0.0247709	-0.233779	-0.600273	-0.643342	-0.481536	0.233113	-0.156354	-0.449331	-0.100271	0.115319
1426461_at	Ugp2	-0.142963	-0.123238	0.262468	0.2911	0.193363	0.581179	0.292149	-0.312888	0.0579926	-0.0832181	-0.518357	-0.59197	-0.107927	-0.158652	-0.568917	0.175272	0.151179
1434923_at	2810437L13Rik	-0.412438	0.0877814	0.443398	0.175825	0.224445	0.22705	0.275401	-0.0327483	-0.108828	-0.200381	-0.411987	-0.139078	-0.391415	-0.0942994	-0.525327	0.301181	0.119601
1435494_s_at	Dsp	-0.599925	0.015887	0.294438	0.643838	0.383347	0.241474	-0.180736	-0.0115024	-0.0253946	-0.0226055	-0.590601	-0.466017	-0.172211	-0.143142	-0.314203	0.17924	0.130581
1449270_at	Plxdc2	-0.121088	0.0794166	0.120776	0.255425	0.0401571	0.447713	0.0133778	-0.248981	-0.315324	0.0133778	-0.185556	-0.55479	-0.212962	-0.209015	0.182176	0.206023	0.151802
1449629_s_at	Snrpd3	-0.176312	0.239872	0.0672227	0.227211	0.0698036	0.0159507	0.0940941	-0.192457	-0.00698179	-0.279292	-0.0372108	-0.518063	-0.194005	-0.128932	0.0940941	0.107972	0.363874
1419180_at	Bcl9l	-0.235206	0.217262	0.0240214	0.186942	0.383199	0.100117	0.0883175	0.263196	0.0800918	-0.123331	-0.430297	-0.377737	-0.0097217	-0.2182	-0.531699	0.0764208	0.147248
1438669_at	Wdr40a	-0.0368876	0.115949	0.259803	0.271074	0.42633	0.168729	-0.270209	-0.222007	-0.200053	-0.687972	-0.160146	-0.619767	0.077948	-0.597047	-0.345672	0.50481	0.509576
1436820_at	Kctd11	-0.287577	-0.0411535	0.286633	0.250199	0.0965553	0.260616	0.169256	0.0821179	0.122318	0.000387168	-0.269831	-0.527936	-0.203479	0.0979228	-0.454937	0.0336371	0.06474
1435493_at	Dsp	-0.249626	0.0429668	0.287527	0.538924	0.074566	0.172346	0.0654898	-0.0834815	0.249418	-0.0761582	-0.555935	-0.353139	-0.217044	-0.221077	0.0471644	-0.206012	0.0925489
1447965_at	C80012	-0.25064	0.183134	0.265661	0.250195	0.18894	0.13703	0.41975	0.0706594	0.315339	0.0129182	-0.443734	-0.611191	0.0102975	-0.523135	-0.67303	0.18197	-0.156352
1437837_x_at	Poldip3	0.24292	0.214095	0.293543	0.0622126	0.0070144	0.201279	0.00814686	-0.0512972	-0.0992716	-0.0077891	-0.346699	-0.567913	0.0120408	-0.0929169	-0.24576	0.144735	-0.0326748
1424201_a_at	Seh1l	-0.439559	-0.379995	0.186744	0.398618	0.670423	0.276283	-0.193399	0.468449	-0.365978	0.159315	-0.575805	-0.620271	-0.151579	-0.445864	-0.214773	-0.338347	0.561489
1416911_a_at	6330407G11Rik	0.0707078	0.289	0.32949	0.314327	-0.034983	0.09492	-0.128169	0.0959635	-0.396574	-0.26616	-0.913456	-0.0499095	0.00667401	-0.160202	-0.250159	0.258568	0.233183
1438557_x_at	Dnpep	-0.121208	0.0481001	0.0616137	0.0903232	0.160346	0.248461	0.161976	0.179145	-0.108967	-0.169188	-0.301555	-0.460792	0.0463358	-0.0598735	-0.401075	0.277629	0.0920346
1447377_at	Gm428 /// LOC623180 /// LOC623197 /// LOC623210 /// LOC623219	-0.00417447	0.182239	0.221666	0.221666	0.0570484	0.0323159	0.397655	0.280025	-0.243246	0.144271	-0.198648	-0.479686	-0.505609	-0.0562734	-0.554727	0.0392287	0.0406072
1448434_at	Rnf103	-0.00684148	0.126682	0.368303	0.292172	0.241546	0.181425	-0.275132	0.211799	0.147782	-0.131578	-0.466273	-0.289241	0.00476981	-0.307075	-0.47431	-0.144345	0.134631
1425336_x_at	H2-K1	-0.382823	0.929121	0.442722	0.4937	-0.360386	-0.424111	0.780891	-0.239439	-0.339754	-0.724865	-1.07574	-1.88859	-0.577839	-0.23263	-0.473021	0.584396	0.670452
1455938_x_at	Rad21	-0.18396	-0.0083142	0.285624	0.266224	0.432093	0.217225	-0.20186	0.40987	-0.463814	-0.111116	-0.616297	-0.191093	-0.419158	-0.242038	-0.718235	0.333634	0.436728
1450695_at	Ahr	0.217718	0.300912	0.417345	0.221008	-0.0413696	0.187764	0.0831755	0.090389	-0.367245	-0.743288	-0.884644	-0.280945	-0.010175	0.217718	0.111816	0.0353876	-0.199517
1450307_x_at	H2afy3	0.0804057	0.104041	-0.0214013	0.301805	0.204032	0.0744359	-0.107001	0.0734385	-0.168205	-0.445703	-0.170566	-0.234589	0.103064	-0.0690622	-0.262022	0.155845	0.171776
1428258_at	2010107E04Rik	0.150017	0.527493	-0.0297664	0.15539	-0.0831826	0.0962725	0.0311259	0.0331705	-0.289268	-0.173258	-0.277637	-0.427831	-0.143593	0.145434	-0.00587965	-0.169558	0.17351
1448865_at	Hsd17b7	-0.187493	-0.0923354	0.154284	0.234554	0.325987	0.0913289	0.342301	0.0146842	-0.123362	-0.0734573	-0.217468	-0.16426	-0.29609	-0.243202	0.071894	-0.573675	0.372269
1424535_at	4930521E07Rik	-0.577817	-0.0527645	0.290612	0.332575	0.00333009	0.29686	0.0922306	0.0305801	-0.109475	-0.00433161	-0.375487	-0.262764	0.0543777	-0.13112	-0.0979532	-0.0784131	0.267892
1437715_x_at	Apex1	-0.036034	-0.0296239	0.186903	0.0876791	0.0829542	0.563121	0.133943	0.237952	0.092075	0.042764	-0.530526	-0.541854	-0.231588	0.162589	-0.652737	-0.0481194	-0.0271955
1416104_at	Mpdu1	-0.371356	-0.195451	0.251312	0.126776	0.0138817	0.0645968	0.0203194	0.212483	0.025449	0.148097	-0.196943	-0.390015	-0.338036	-0.115643	-0.00560569	-0.129829	0.543602
1423241_a_at	Tfdp1 /// LOC664889 /// LOC672007 /// LOC674691	0.0870544	0.362228	0.148617	0.331836	0.0436537	0.204243	-0.283107	0.171792	-0.385288	-0.194973	-0.400565	-0.05583	-0.0975871	0.000971088	-0.123316	0.0337884	-0.122907
1448557_at	1200015N20Rik	0.307916	0.192746	0.160415	0.0143034	0.0999028	0.210618	0.253397	0.164496	0.390378	-0.457619	-0.297485	-0.0694895	-0.515207	-0.178988	-0.76395	-0.076697	0.0345127
1448724_at	Cish	-0.129627	-0.246687	0.597081	0.026605	0.0589973	0.389612	0.0818775	-0.0542394	0.0793531	-0.123797	-0.0808143	-0.452285	-0.183176	-0.235643	-0.412658	0.0134416	0.259628
1418436_at	Stx7	0.06928	0.0828905	0.157876	0.059926	0.124165	0.327021	0.0699015	0.167779	0.0314945	-0.124698	-0.451255	-0.0191543	-0.18941	-0.0512304	-0.560504	0.0853514	-0.0324328
1417099_at	Ftsj1	0.0826027	0.296299	0.140215	0.154834	0.140215	-0.170052	0.0245849	-0.0270721	-0.0452325	-0.2961	-0.461837	-0.174042	0.143426	-0.163236	0.136997	0.102535	-0.0870834
1454675_at	Thra	0.115889	-0.543606	0.351396	-0.00528423	0.376395	0.282723	0.242788	0.295606	-0.0492276	-0.334962	-0.476356	-0.195184	0.00225302	-0.385927	-0.34623	0.113993	0.0644507
1448144_at	Hnrpab	-0.805179	-0.509625	0.0578472	0.348281	0.10113	0.309453	0.282083	0.176141	-0.138134	0.0249903	-0.645094	-0.279889	-0.135274	0.276009	-0.828471	0.366218	0.476109
1417871_at	Hsd17b7	-0.353044	0.439222	0.144247	0.309306	0.562825	-0.164156	-0.462142	0.0789886	-0.0155225	-0.635895	-0.391924	-0.390211	0.0640769	-0.17591	-0.0570322	0.315616	0.0986341
1426757_at	Ampd2	-0.668978	-0.0761331	-0.00879901	0.195342	0.375914	0.102232	0.264777	0.109694	0.0332849	-0.415397	-0.17239	-0.0943876	0.137074	-0.109159	-0.427689	0.0610406	0.288451
1416130_at	Prnp	-0.491178	0.107345	0.0657601	-0.15509	0.49666	-0.00164814	0.202141	0.29109	0.029287	0.106345	-0.293433	-0.394572	0.0698703	-0.301374	-0.289478	0.142896	0.0366557
1448308_at	Ap3m1	-0.325648	0.180083	0.133611	0.091639	0.160929	0.323582	0.0266696	0.124273	0.0809524	-0.122202	-0.372369	0.0314878	-0.377273	0.0251838	-0.563127	0.144259	0.121495
1423356_at	Snap29	-0.016601	-0.359203	0.170167	0.457049	0.298272	0.361008	0.0961669	0.0453859	-0.38926	0.364615	-0.344406	-0.247621	-0.253138	-0.201559	-0.1647	-0.0813713	-0.1647
1448435_at	Pcqap	-0.231201	0.112991	0.15751	0.37534	0.149517	-0.154984	0.204558	0.285198	-0.0317234	-0.04084	0.210333	-0.450552	-0.106322	-0.164917	-0.31443	-0.04542	-0.246939
1451222_at	Btf3l4	-0.288603	-0.0191073	0.171254	0.090413	0.0169428	0.183117	0.111495	0.0524835	0.191867	-0.138895	-0.190878	-0.102644	-0.120031	-0.000969682	-0.4854	0.0875305	0.244898
1416809_at	Cyp3a11	0.350277	0.172634	0.489912	-0.0530784	0.172634	-0.412328	0.169314	-0.161785	-0.0569618	-0.270309	-0.288456	-0.349063	-0.320774	-0.243509	0.0150931	0.0801882	0.293459
1417399_at	Gas6	0.19403	0.170787	0.0116997	0.177466	0.765756	0.0485993	-0.441206	0.022869	-0.509295	-0.603477	-0.386001	-0.295355	0.0951997	-0.240907	-0.227611	-0.141966	0.574061
1451281_at	Zfp96	0.206541	0.355231	0.462573	0.184311	0.0258214	0.0283196	-0.257863	-0.0859102	-0.288625	-0.132586	-0.467126	-0.230727	-0.0591433	-0.172192	-0.110433	0.179823	0.033303
1455171_at	Suv420h1	-0.0087097	0.267232	-0.0193569	0.192309	0.0853939	0.0887028	-0.088678	-0.0140235	-0.25487	-0.60165	-0.0572536	0.0382538	-0.107488	-0.0481398	-0.132313	0.0687344	0.352288
