# Supplementary material for: Comparison of Pattern Detection Methods in Microarray Time Series of the Segmentation Clock
Source: PLoS One. 2008 Aug 6;3(8):e2856. doi: 10.1371/journal.pone.0002856 (PMC2481401; doi:10.1371/journal.pone.0002856)
Supplement: Table S10 — (0.13 MB XLS) [file pone.0002856.s011.xls]

## Sheet: Sheet1
Table S10. Composition of the clusters identified among the Top 300 Probe sets of the A analysis. The 17 columns correspond to the 17 time points (values in Log2 ratios, see Methods).
Cluster 1
Probeset	Gene symbol	1	2	3	4	5	6	7	8	9	10	11	12	13	14	15	16	17
1426463_at	Gphn	-1.04293	-0.699444	-0.800727	0.627367	0.689376	0.395193	0.37211	-0.616302	-0.593402	-0.278306	0.176137	-0.164234	0.403755	-0.0160326	0.179465	0.357493	-0.576462
1454719_at	Rhbdd3	-1.44581	-0.735314	-0.247028	-0.228107	-1.93561	0.0909986	0.287875	-0.163773	0.0528298	0.543221	0.370885	0.307459	0.0215506	0.217157	0.682226	0.425677	-0.424113
1417675_a_at	Mdn1	-0.18669	-0.504128	-0.124285	-0.256201	-0.15475	-0.118034	0.253775	0.0204965	-0.00919916	-0.0498928	0.314535	-0.0469212	-0.0701126	0.322025	0.150124	-0.0454377	0.241978
1418128_at	Adcy6	-0.102652	-0.789463	-0.125233	-0.196508	-0.0743021	0.0795307	0.141799	-0.046499	-0.511479	-0.197837	0.296112	0.250065	0.0696228	0.182208	0.493471	0.153312	-0.107639
1426966_at	Axin1	-0.299624	-0.307669	-0.343058	0.22481	-0.202676	-0.137893	-0.163215	-0.269195	0.18236	-0.38075	-0.00768858	0.0416942	-0.0341406	0.368048	0.299089	0.309645	0.331393
1421315_s_at	Cttn	-0.734258	-0.19748	-0.475764	-0.246008	-0.00622079	-0.200893	-0.152183	-0.162127	0.156638	-0.206885	0.210295	0.173868	0.0911738	0.327452	0.440741	0.155304	0.319732
1420980_at	Pak1	-0.277938	-0.361727	-0.171163	0.014864	0.176045	0.402217	0.0988376	0.0566842	0.181048	-0.276957	-0.28285	-0.0957511	0.144193	0.079064	0.0488858	0.0721556	-0.0406311
1418887_a_at	D11Wsu99e	-0.0192964	-0.460323	-0.204852	-0.0315205	-0.191671	0.282379	0.120322	0.094633	0.109714	-0.125805	0.0872785	0.0848187	0.0291015	0.0609884	-0.00769998	0.0689756	-0.0465431
1416647_at	Bckdha	-0.630296	-0.492236	-0.201045	0.0178798	-0.234775	0.0487959	0.107486	-0.00310524	0.226066	-0.190475	0.113591	-0.299823	-0.283685	0.323044	0.597625	0.177933	0.194156
1417604_at	Camk1	-0.120907	-0.525297	-0.535945	-0.0891982	0.0238645	-0.398441	0.257605	0.464055	0.329754	-0.290832	0.0561249	0.138784	0.178403	0.0596652	0.175142	-0.120907	-0.0467061
1424170_at	Phf5a	-0.178693	-0.457981	-0.0554124	-0.0430216	-0.107419	0.608083	-0.544328	-0.579686	-0.0751012	-0.0746207	0.104297	0.0967448	0.490103	0.101324	0.0686363	-0.0313189	0.138166
1417259_a_at	Capzb	-0.0349787	-0.053211	-0.10792	-0.180287	-0.367007	-0.184003	-0.178804	-0.116415	0.398229	-0.0209557	0.243075	0.0235391	0.0280425	0.238086	0.20267	-0.287317	0.157582
1419450_at	Ormdl3	-2.27819	-2.51919	-2.39366	-1.95626	-1.55236	0.707874	-1.56924	-2.19727	0.879355	-2.62107	0.297498	0.73905	0.230827	0.497107	0.943215	0.745888	1.35453
1415901_at	Plod3	-0.473196	-0.131468	-0.306806	-0.200518	0.367724	0.161649	0.103343	-0.454693	-0.0184529	-0.250335	-0.0622727	-0.0796797	0.225135	0.104812	0.0387453	0.326155	0.28465
1456380_x_at	Cnn3	-1.06149	-1.03105	-0.223779	-0.0928862	-0.00471645	0.194293	0.391131	-0.0545661	0.511769	-0.349217	-0.563961	-0.937312	-0.321869	0.300414	0.504046	0.560787	0.573465
1450103_a_at	Pscd2	-0.408729	-0.453064	-0.0679416	-0.0890803	0.190714	0.0164762	0.0610202	-0.102835	-0.126835	-0.160801	-0.10514	-0.122937	-0.0967056	0.179394	0.436101	0.262803	0.282335
1424614_at	Frag1	-0.568496	-0.302781	0.119352	0.172087	0.0839468	0.0131094	0.0916071	0.0117642	0.0423902	-0.0585579	-0.199457	-0.238942	-0.167104	0.0331378	0.281065	0.210118	0.220635
1416874_a_at	Paf1	-0.187777	-0.195931	-0.688149	-0.303835	-0.423199	-0.100998	0.0246244	-0.431427	0.0385925	0.172209	0.245441	-0.131953	-0.126376	0.543602	0.390977	0.286154	0.292829
1421948_a_at	2610507L03Rik	-0.377941	-0.498774	-0.13702	0.0249478	-0.391509	-0.306588	-0.207266	-0.249881	-0.17074	-0.0350102	0.274442	0.129977	0.273726	0.495095	0.127601	0.304906	0.267265
1438058_s_at	Ptov1	-0.0960591	-0.378966	-0.214198	-0.272098	-0.387146	0.115798	0.062499	-0.169495	-0.266353	0.0284658	0.00215306	-0.117129	-0.0936477	0.133517	0.631922	0.14241	0.444978
1426524_at	Gnpda2	-0.12176	-0.561118	-0.447417	-0.14104	-0.0531962	0.391961	0.293277	0.129523	0.409736	-0.113274	-0.178174	-0.389911	0.216249	0.201019	0.0372476	-0.00333997	-0.100637
1426533_at	Nol5a	-0.205646	-0.185064	-0.380052	0.0082561	-0.0371343	0.0121291	-0.086698	-0.129281	0.125289	0.249601	0.363124	0.199973	-0.0282871	-0.0397467	0.104776	0.00876187	-0.166863
1419159_at	Golga3	-0.423216	-0.450745	-0.32269	-0.049671	0.0102938	-0.114236	0.092348	0.094081	0.15678	-0.177639	-0.0535029	0.133375	0.0411645	0.121529	0.364888	0.251443	0.0536864
1450039_at	Usp9x	-0.39766	-0.221601	-0.112803	-0.177093	0.154301	-0.0247243	-0.432114	-0.545414	0.440373	0.35707	0.326482	0.107092	-0.0181666	-0.0181666	-0.031312	0.180192	-0.00513991
1449523_at	Bcl7c	-0.102681	-0.227035	-0.347698	-0.093644	-0.152752	0.379412	0.235217	-0.231276	-0.335471	-0.181187	0.0141902	-0.0770096	0.147562	0.149738	0.423244	0.0437426	0.0577155
1453283_at	Pgm1	-0.0298743	-0.244659	-0.325228	-0.22735	0.0303691	0.0137239	0.371595	0.197974	0.42183	-0.380597	-0.129249	-0.102178	0.166236	0.0916498	-0.00975897	-0.097453	-0.0246322
1460396_at	Ddx54	0.00933525	-0.502958	-0.366441	-0.0906351	-0.343921	0.00781342	-0.059192	-0.0175314	0.0394395	0.0357107	-0.0253003	-0.0021178	-0.0833179	-0.0292006	0.714156	0.162859	0.156005
1416457_at	Ddah2	-0.466001	-0.344922	-0.293075	-0.320279	-0.343164	0.356279	0.37803	-0.00981304	-0.0324833	-0.619041	0.0758229	0.0119913	-0.198031	0.234678	0.547096	0.14762	0.265404
1448951_at	Tnfrsf1b	-0.529413	-0.861333	-0.140049	0.00144215	-0.331247	0.144227	0.119038	0.379247	0.190637	0.146998	0.209322	0.0257407	-0.0108624	-0.0515926	0.571008	-0.11327	-0.374315
1425424_at	MGC7817	-0.0650748	-0.376349	-0.280678	-0.178285	-0.163639	-0.136826	0.430317	0.0344608	-0.11251	0.048906	-0.0611914	0.0106746	0.103553	0.0649857	0.215033	-0.0515283	0.288393
1449660_s_at	Coro1c	-0.304947	-0.148279	-0.980296	-0.151777	-0.270321	-0.137837	0.0274562	-0.658368	0.044366	-0.198032	-0.176499	0.0489436	0.0805862	0.427338	0.587988	0.31274	0.604666
1448773_at	Rpl11 /// LOC194197 /// LOC235424 /// LOC328825 /// LOC665330	-0.441215	-0.112267	0.086319	-0.394477	0.0111617	-0.374181	0.0124469	-0.108071	0.0442116	-0.112267	0.0226879	0.0517322	0.0616991	0.240152	0.171626	0.126045	0.431974
1431125_a_at	Tarsl1	-0.372711	-0.40968	-0.375595	-0.51281	-0.178866	0.145412	-0.143201	-0.103606	0.105977	0.164071	0.34725	0.355971	-0.365047	0.219278	0.471225	-0.14402	0.259495
1417092_at	Pthr1	-2.50823	-0.714041	-0.177988	-0.0586889	-0.159861	0.0641678	0.041559	0.262934	-0.714041	0.00842527	0.0891863	0.631734	0.569881	0.14062	-0.1615	0.127261	0.484453
1448494_at	Gas1	-0.977845	-0.435696	-0.911882	0.00603492	0.909908	0.0255254	-0.614338	-0.63149	-1.27676	0.0604511	0.847476	0.686983	0.202727	0.160425	-0.171696	-0.201926	0.177949
1448650_a_at	Pole	0.0952419	-0.384712	-0.286614	0.150022	-0.221834	-0.314819	-0.319463	-0.115318	-0.0912916	-0.207005	0.202335	0.161971	0.424529	-0.0416636	0.197699	0.212022	0.210642
1452627_at	Senp6	-0.211433	-0.502696	-0.217523	-0.0824622	0.0318176	0.0491689	-0.0236574	-0.142607	0.127171	0.148163	0.115591	0.0389875	-0.0494974	0.2733	0.294852	-0.139135	0.0822666
1451658_a_at	Polr3c	-0.534327	-0.580131	-0.393315	-0.264867	0.205212	-0.191935	-0.181811	-0.527901	0.635598	0.280369	-0.176775	0.302174	0.426502	0.0549224	0.18188	0.201349	-0.166757
1417980_a_at	Insig2	-0.1689	-0.463643	-0.14943	-0.100005	0.270434	0.0320522	0.180982	0.162407	-0.262009	-0.370534	-0.761724	0.368234	0.220428	0.290532	0.165519	0.137261	-0.04141
1435834_at	Gas2	-0.490188	-0.0738252	-0.0711781	-0.0645814	-0.105976	-0.189634	0.0529195	0.0210219	0.146863	-0.04108	-0.186766	0.00480468	0.255239	0.0829392	0.0296793	0.319186	0.123944
1423685_at	Aars	-0.34588	-0.454146	-0.57063	0.144412	0.0564291	-0.102886	-0.299833	-0.0353042	0.0386178	0.00461713	-0.211482	0.603276	0.22701	-0.196902	0.124147	0.20189	0.321183
1449849_a_at	Fbxl6	-1.21114	-0.814939	-1.20435	0.137755	0.143088	-0.0351788	0.493481	0.429446	0.885898	-0.0381938	0.213224	0.124334	-0.0172197	-0.60367	-0.112512	-0.715059	0.463951
1455229_x_at	Pgs1	-0.220287	-0.485708	-0.384263	-0.252437	-0.362169	-0.0364453	0.243594	0.153427	0.159549	-0.43871	0.108777	0.0594314	0.09713	-0.0306256	0.542674	0.114041	0.274948
1419817_s_at	D1Ertd161e	-0.501826	-0.375193	0.182378	0.152655	-0.00456301	-0.357977	0.0850258	0.275781	-0.346046	-0.287832	-0.171979	-0.392617	0.288957	0.361426	0.300929	0.302013	0.00211924
1423840_at	Ccdc56	-0.599185	0.028176	-0.36491	-0.645479	-0.146673	0.286286	0.336771	0.107084	0.430872	0.259319	-0.31106	-0.0218358	-0.0657529	0.0355304	0.150631	0.0330831	-0.0116938
1416614_at	Cri1	-0.210174	-0.286889	-0.443125	-0.203748	0.220876	0.362716	-0.533713	-0.697405	-0.109437	-0.229626	0.0279577	-0.040249	0.766451	-0.0288443	0.122022	0.141333	0.388463
1449618_s_at	2900092E17Rik	-0.375143	-0.0330644	-0.0296521	-0.204943	-0.176633	0.376349	0.0840637	0.196145	0.0517548	-0.0959086	-0.141482	-0.117998	-0.259285	0.244055	0.145727	0.0600145	0.0664062
1423145_a_at	Tcap	-0.173996	-0.124456	-0.110322	-0.376575	0.5025	0.13824	0.275282	0.21241	-0.418253	-0.790807	-0.0963248	-0.0943363	0.241042	0.0183868	0.105742	0.0402739	0.158394
1451357_at	E130307M08Rik	-0.844062	-1.01908	0	-0.0681235	-0.224376	0.18435	0.151259	0.245205	-0.327422	-0.0327088	-0.0266374	0.0980728	0.214778	0.200939	0.426792	0.0714333	0.23387
1418780_at	Cyp39a1	-0.750321	-0.49014	0.127772	-0.514146	-0.33671	0.13705	0.105889	0.34617	0.286276	0.182565	0.0964083	-0.485387	-0.140857	0.00815253	0.372594	0.367348	0.038175
1450713_at	Cspg5	-0.131524	-0.0750311	-0.308964	0.362444	0.149621	-0.0415045	-0.113994	-0.341235	-0.354897	-0.622606	0.154451	-0.0174043	0.342266	0.21211	0.450692	0.033821	-0.14927
1416524_at	Spop	-0.447472	-0.303291	-0.156867	-0.436526	-0.10395	0.331508	0.096252	0.604858	0.0917224	0.096252	-0.20714	-0.196944	0.339172	0.0657821	-0.0454032	-0.170405	-0.00118543
1433518_at	Lcmt2	-0.455259	-0.538629	-0.0684625	-0.482517	-0.31041	0.370712	-0.222434	-0.114933	-0.11951	-0.238941	0.206081	0.133556	0.236252	0.226666	0.407238	0.367444	0.0706494
1427987_at	Safb2	-0.643712	-0.184787	-0.840341	-0.361312	-0.922428	-0.314007	-0.741657	0.00659124	0.36046	0.414959	-0.0887677	-0.0166641	0.22365	0.390689	0.957865	-0.270351	0.498089
1433531_at	Acsl4	-0.629556	-0.547629	0.000457809	0.346156	0.219511	0.220848	0.0703283	-0.0518367	-0.114501	0.0190136	-0.00578088	-0.284215	0.152461	0.0373338	-0.222973	-0.160739	0.496076
1426889_at	4930566A11Rik	-0.185348	-0.542877	-0.289835	-0.243678	-0.0865147	0.0602814	-0.0907351	-0.0456581	0.25744	-0.113455	0.368696	0.0947598	-0.0858125	0.122369	0.290808	0.0910383	0.112613
1418017_at	Pum2	-0.344785	-0.325713	0.0550876	0.256541	0.173759	0.135932	-0.220055	-0.286989	-0.389351	-0.0195696	-0.530395	0.400112	0.505039	0.246563	-0.0913827	0.0246254	-0.0696876
1433708_at	Srp68	-0.666553	-0.0615807	-0.0206652	0.0851019	0.169628	-0.144829	-0.0503698	0.0552486	-0.127423	-0.21507	-0.114595	0.225174	0.32782	0.167829	0.233224	0.197521	-0.393922
1450632_at	LOC433749 /// LOC631743	-0.330675	-0.451105	-0.180734	-0.0265934	-0.0459451	0.1467	0.0182299	0.135441	-0.105608	-0.304679	-0.10454	0.114034	-0.0347098	0.337999	0.237115	-0.0583023	0.369477
1425591_a_at	Chmp2a	-0.599095	-0.129059	-0.190522	-0.10914	-0.0673601	0.00753247	0.0587426	-0.371892	0.0599999	0.14302	0.121505	0.0384762	0.171217	0.114261	0.387948	-0.100687	0.185112
1451748_a_at	Setd3	-0.329872	0.0285241	-0.488301	-0.377787	0.297423	0.109485	0.0728501	-0.312663	-0.0668377	0.052334	0.286172	0.364934	0.265313	-0.00180162	-0.106656	-0.118237	-0.0179816
1417570_at	Anapc1	-1.46628	-0.343226	-1.54758	-2.07115	0.881109	0.128525	0.349515	-0.656109	-0.370707	-0.0122532	0.144791	0.567892	0.643099	0.312557	-0.148315	0.0684045	0.399173
1460718_s_at	Mtch1	-0.212203	-0.521116	-0.396628	0.0087459	-0.0413166	0.13999	0.16047	-0.123722	0.0628039	-0.0961711	-0.0577495	-0.192857	0.200849	0.0124546	0.449319	0.180389	0.128074
1448714_at	Rngtt	-0.410464	0.081725	-0.0215389	0.0954577	-0.150668	-0.200136	-0.0248365	-0.304473	-0.425639	-0.751932	0.260312	0.398431	-0.0650069	0.23158	0.402119	0.28981	0.061655
1460320_at	Becn1	-0.483418	-0.306178	-0.359984	-0.121197	0.021853	0.191901	0.106773	-0.628801	0.318989	-0.306178	-0.0885584	0.230738	0.325283	0.440761	0.0568556	0.0273784	0.0793731
1422453_at	Prpf8	0.0036824	-0.526391	-0.292123	0.186369	0.183963	-0.189282	-0.15343	-0.208122	-0.332269	-0.157308	0.0500674	0.313502	0.345959	-0.112519	0.243163	0.268989	0.0246182
1448547_at	Rassf3	-0.407696	-0.315143	-0.278096	-0.142441	0.182444	0.0941502	0.665971	-0.0755786	0.122134	-0.181815	-0.030382	-0.0720512	-0.181815	-0.148	0.197135	0.176525	0.0184135
1434306_at	Rab3ip	0.0168678	-0.472019	-0.122473	-0.121284	-0.0460359	0.290482	0.269788	-0.115354	-0.0359196	-0.122473	-0.288686	0.259785	0.0905444	0.249712	0.00276089	-0.0370401	-0.0460359
1424108_at	Glo1	-0.52923	-0.676642	-0.762552	-0.504999	0.301094	-0.332353	-0.582049	0.932602	0.413288	0.490826	0.022608	-0.281066	0.211719	0.477238	0.295192	-0.625635	-0.352506
1417985_at	Nrarp	-0.35247	-0.454015	-0.427531	-0.0301345	0.0225659	0.0978818	0.151005	0.115231	0.211026	0.186646	0.451194	0.255739	-0.174539	-0.12516	-0.242986	-0.269526	0.201819
1417986_at	Nrarp	-0.678956	-0.642854	-1.08221	-0.109798	0.1571	0.18415	0.134366	-0.00114899	0.6213	0.426009	0.513921	0.400412	-0.373975	-0.256652	-0.554662	-0.464685	0.426748
1417278_a_at	Nkd1 /// LOC634379 /// LOC671838	-0.256896	-0.248699	-0.216368	-0.341536	0.182594	0.075679	-0.119766	0.351172	0.239061	0.20664	-0.00831995	0.477601	-0.142368	-0.134795	-0.093838	-0.123509	-0.161477
1415999_at	Hey1	-0.0573243	-0.487572	-0.342782	-0.358049	0.0841383	0.0214743	0.23202	0.305147	0.0889715	0.119211	0.154989	0.425303	-0.140677	0.0240002	-0.0230252	-0.239203	-0.13503
1436343_at	Chd4	-0.716043	-0.903342	-0.5642	0.0692648	0.00151418	0.697588	0.273746	0.0164175	0.150812	0.0862542	0.581475	0.0473484	0.0800993	0.0305303	-0.0151911	-0.247004	-0.565647
1424207_at	Smarca5 /// 9230115A19Rik /// LOC675704	-0.441388	-0.362526	-0.510472	0.245768	0.38634	0.398548	-0.0527014	-0.278977	0.0599604	0.13958	0.291983	0.102373	0.14792	-0.0386423	-0.207847	-0.0259421	-0.298553
1419917_s_at	Tmed7	0.0947185	-0.631958	-0.306616	-0.21235	0.138308	-0.140267	-0.224262	-0.178085	0.0873238	0.144021	0.6841	0.212917	0.470504	-0.127305	-0.0857554	-0.21235	-0.272918
1433665_at	Vps41	0.0599097	-0.506488	-0.222201	-0.176677	0.0915896	0.208171	0.105234	0.171583	0.252054	-0.0669564	0.0922422	0.0876674	0.0417793	-0.166492	-0.0531783	0.0247862	-0.13102
1434390_at	Hnrpu	0.16394	-0.306062	-0.251301	-0.153721	0.0476483	-0.144619	0.0608237	-0.018017	-0.540627	0.0168804	-0.00423096	0.297386	0.187556	0.121814	0.0990045	0.0926039	0.102194
1436953_at	Waspip	-0.0592941	-0.101808	-0.410315	0.113247	0.267339	0.261062	-0.0129177	0.0563845	-0.156774	-0.107211	-0.0750902	0.350497	0.332649	-0.0777397	-0.219759	-0.270385	-0.156774
1427062_at	Rbbp8	-0.0168235	-1.04081	-0.289842	0.154303	0.356521	0.279353	0.12127	0.12127	0.249092	-0.13158	0.20526	0.0610652	-0.0364227	-0.0562918	-0.215972	-0.181621	-0.0764384
1426488_at	Bfar	-0.22042	-0.639372	-0.166696	-0.146126	0.380098	0.230814	0.0722822	0.193151	-0.00980452	0.117836	0.385245	0.081826	0.0991606	-0.392546	-0.288465	0.00699072	-0.0950518
1419834_x_at	Mark1	-0.3735	-0.352087	-0.442542	0.0479277	0.479731	0.100323	0.21595	0.192461	-0.0148305	-0.0793432	0.291876	0.127254	0.0539557	-0.146876	-0.127419	-0.221362	-0.0937095
Cluster 2 or "Notch cluster"
Probeset	Gene symbol	1	2	3	4	5	6	7	8	9	10	11	12	13	14	15	16	17
1454904_at	Mtm1	-0.944521	-0.529739	-0.232539	0.0458717	0.337748	0.575951	0.299666	0.21932	0.308692	0.812729	-0.258333	-0.291562	0.191241	-0.33961	-0.623717	-0.328905	-0.455087
1435573_at	Otud5	-0.113162	-0.310083	-0.175863	0.422186	0.523819	0.0432398	-0.00411293	0.137496	-0.258711	-0.207425	-0.192388	-0.544549	-0.407045	-0.0276436	0.202143	0.184332	0.255514
1417065_at	Egr1	-0.268227	-0.586016	-0.105321	0.0701887	0.335407	0.821769	0.625112	0.472712	0.103892	0.159194	0.0936054	-1.08473	0.0728094	-0.490067	-0.843275	-0.178231	-0.666777
1424765_at	Eps15l1	0.0348914	0.0647506	0.0421869	0.0629585	0.116642	0.462219	0.0109227	0.00626734	-0.221575	-0.199897	-0.2536	0.0330617	0.119232	0.0593674	-0.13572	-0.100146	-0.286351
1450916_at	Stau2	0.148172	0.142378	0.0648594	-0.0936246	-0.241077	0.16827	0.658982	0.0556409	0.270085	0.509457	0.0800939	-0.160088	-0.557336	-0.138767	-1.1781	-0.322871	-0.310898
1448155_at	Pdcd6ip	-0.227396	-0.184719	0.0385975	-0.108079	0.64009	0.12029	0.204206	0.0983037	-0.26338	-0.26452	-0.194456	0.00401229	0.0171963	0.23999	0.15308	-0.386946	-0.2668
1425206_a_at	Ube3a	-0.519795	-0.0824622	0.0667437	0.119324	0.602579	0.494326	0.449127	-0.384443	-0.0513609	0.0219557	0.0252014	-0.248898	0.181736	-0.0754926	-0.229428	-0.358832	-0.711764
1433991_x_at	Dbi	-0.474201	-0.387987	-0.265192	0.540728	0.439211	0.442818	-0.0563653	-0.213837	-0.0506848	-0.293511	-0.0989257	0.268675	0.383324	-0.0355468	-0.476605	-0.777245	0.248689
1452735_at	Pcnp	0.426096	0.0167579	0.22291	-0.255298	-0.0627881	0.0702167	0.039156	0.133378	0.360555	0.0444381	0.172661	-0.209102	-0.200329	-0.076674	-0.263542	-0.413588	-0.324876
1417316_at	Them2	0.000957763	0.0632212	-0.642898	-0.148581	-0.143666	0.114727	0.535224	0.0461139	0.510491	-0.0890969	-0.0456576	0.386849	0.131044	-0.138767	-0.185149	-0.39887	-0.599626
1424406_at	Bcl2l13	0.0884701	-0.240321	-0.432677	0.245539	0.36872	0.171424	0.213397	0.183542	-0.174081	0.00728673	-0.211276	-0.00813414	-0.0527436	-0.225225	-0.246404	0.0284348	0.0275948
1427572_at	Lrrc51	-0.265085	-0.105819	0.157895	0.243559	0.333466	0.137382	0.770871	0.246755	-0.368853	0.0559322	-0.011182	-0.507335	-0.715443	-0.246995	-0.0226776	-0.388549	-0.0342656
1425660_at	Btbd3	-0.10808	0.0156879	0.127677	0.121679	0.366227	0.422616	-0.00166808	-0.158286	-0.306779	-0.0940501	-0.115146	-0.0663938	-0.0392577	-0.119876	0.17479	-0.010425	-0.478391
1421129_a_at	Atp2a3	0.566343	-0.119232	-0.927005	0.752347	0.921967	0.0314333	0.402512	0.109119	0.308704	0.542237	-0.65328	-1.12426	-0.534827	-0.700021	-0.427434	-0.473705	-0.965558
1427456_at	Wdfy3	-0.408638	-0.105983	-0.131147	0.177463	0.194443	0.0489273	0.536486	-0.348378	-0.0396252	0.0225473	0.394804	0.152192	0.208999	0.0401874	-0.0690416	-0.230381	-1.13822
1433666_s_at	Vps41	-0.0830776	0.0448255	-0.21734	0.0397469	0.234571	0.248473	0.128534	0.131266	0.411815	-0.267718	-0.0548653	0.161639	0.0974481	-0.270419	-0.267718	-0.18981	-0.444518
1418102_at	Hes1	-1.09287	-0.797012	-0.979876	0.89881	0.610606	1.06203	0.984852	0.853436	0.425067	0.0460225	-0.579012	-0.931741	-1.56277	-1.45275	-1.18837	-0.313989	-0.582787
1425895_a_at	Id1	-0.636913	-1.41463	-1.17552	0.189364	0.241542	0.542296	0.671378	0.589124	0.401687	0.281798	0.179877	0.302346	-1.06505	-0.599869	0.127729	-0.374811	-0.397626
1427699_a_at	Ptpn11	0.216343	-0.252689	-0.84993	-0.61177	0.429453	0.799342	0.46953	0.296514	0.646028	1.32136	0.0478898	0.156222	-1.53047	-1.49148	-1.49148	-1.61177	-1.01985
1425579_at	Gfra2	-0.263727	-0.208308	0.304322	0.186689	0.18077	0.414345	0.446767	0.115561	-0.0555281	-0.290199	-0.187105	-0.603419	-0.112531	-0.0416225	-0.0193079	-0.130816	-0.147474
1456010_x_at	Hes5	-0.508727	-0.905386	-1.07988	-0.0144098	0.14398	1.50164	1.13291	1.14618	0.135129	0.790833	-0.609254	-1.70137	-2.23189	-1.23189	-0.4677	-2.25497	-0.749735
1418669_at	Hspg2	-0.49472	0.111601	0.208906	-0.0261095	0.455085	0.235723	0.316902	0.211803	0.0890176	-0.355262	-0.93713	-0.529242	-0.522271	-0.243895	0.196933	0.292173	0.198881
1451640_a_at	1500011J06Rik	-0.189482	-0.133976	-0.22407	0.368524	0.248346	0.291135	-0.151332	-0.183332	0.143275	0.389304	0.177129	0.239634	-0.100932	-0.365653	-0.246626	-0.310385	-0.342419
1450050_at	Hira	-0.186731	-0.746987	-0.234736	-0.0373534	0.258803	0.33569	0.171461	0.235502	0.260728	-0.0185558	0.110861	-0.095262	-0.087895	-0.312739	-0.158162	-0.229323	0.313607
1416994_at	Ttc1	-0.435657	0.121955	-0.00546001	-0.123243	0.249593	0.149305	0.257993	0.215495	0.425823	0.405172	0.153814	-0.101589	-0.64289	-0.0436625	-0.216171	-0.646805	-0.356586
1427491_at	Nsun6	0.304987	0.0388801	-0.326769	-0.314928	0.0203044	-0.11005	0.439232	0.159789	0.21256	0.0296221	0.142716	0.14843	0.00148636	-0.0564869	-0.549162	-0.245849	-0.249602
1451313_a_at	1110067D22Rik	-0.164941	-0.400499	-0.113449	0.691646	0.244077	0.141836	0.0327462	0.292603	0.0601011	-0.0235708	-0.00977439	0.00874069	0.205736	-0.252745	-0.212684	-0.86702	-0.241185
1419509_a_at	Nagk	-0.61676	0.00226483	0.0213737	-0.043332	0.0182064	0.122174	0.345831	0.188484	0.350875	0.0802673	0.273292	-0.360305	-0.043332	0.07418	-0.0499651	-0.307691	-0.449573
1424610_at	Trub2	-0.424521	-0.0679168	0.113701	0.362988	0.305193	0.542281	-0.0175433	-0.0104885	-0.11254	0.118306	0.044741	-0.290309	-0.416506	-0.278155	-0.412515	-0.10823	0.198775
1434391_at	Hnrpu	-0.386293	-0.0999744	-0.243955	0.244397	0.321481	0.187681	0.32014	-0.171112	0.161963	0.129666	0.0660225	0.0526269	-0.0264826	0.0924462	-0.244616	-0.238017	-0.492254
1423995_at	Kif1b	-0.533853	-0.59916	0.114139	0.22843	0.36889	0.373498	0.142492	-0.0111916	-0.0712871	-0.176469	0.1618	-0.0513875	0.0975243	-0.0927355	-0.0838651	-0.206413	-0.0378641
1451569_at	Nr2c2	0.197484	-0.685043	0.89421	0.257416	0.0491848	0.0180238	0.368645	0.784917	0.210406	0.00748546	-0.302855	-0.798812	-0.702239	-0.226233	-0.313385	-0.832495	-0.44904
1435324_x_at	Hmgb1	0.433477	-0.157893	0.25745	0.340373	0.266594	0.34366	0.15191	-0.510077	-0.0329387	0.157328	-0.0379393	-0.216565	-0.327215	-0.206472	-0.050489	-0.178096	-0.82096
1422288_at	Htr1b	-0.203631	0.18863	0.145396	0.161184	-0.579172	0.279926	0.512007	0.305222	0.516346	-0.307165	-0.747555	-0.740636	-0.438166	0.048859	-0.211981	-0.0375435	0.238506
1452330_a_at	Mxra8	-0.523063	-0.218789	-0.408336	0.133217	0.256168	0.241898	0.0956199	0.306402	0.483016	-0.047768	-0.399361	-0.21288	0.00895037	-0.242669	-0.160764	0.154704	0.0940319
1429109_at	Msl2l1	-0.02136	-0.192194	-0.0519657	0.0983042	0.100532	0.455911	0.624868	0.211893	-0.22809	-0.423934	0.367087	-0.367412	-0.46948	-0.277868	-0.205895	0.0344779	-0.221118
1418250_at	Arfl4	-0.823879	-0.443275	-0.561634	0.38202	0.248257	0.298048	0.182027	0.36135	0.0114385	0.358746	0.224991	0.0357745	-0.368865	-0.172986	-0.513119	-0.0173694	0.068022
1436784_x_at	Sf3b4 /// LOC634414 /// LOC666113	-0.192292	-0.1287	0.088817	0.0329721	0.344935	0.325065	0.0970737	-0.000518102	-0.0473495	-0.0692143	-0.218062	-0.750417	0.275558	0.0637595	-0.0921375	-0.151844	0.0875425
1421667_at	Nmur1	-0.342788	0.495382	0.429009	0.234422	-0.0689699	-0.0499116	0.0664392	0.327726	0.0803448	-0.139743	-0.347434	-0.310676	-0.205706	-0.0844	0.237528	-0.55747	-0.266007
1450656_at	Gna13	-0.086551	-0.729917	0.295575	0.368312	0.464564	0.675289	-0.0191517	0.250353	-0.149043	-0.52053	-0.759614	-0.145771	-0.0647623	-0.167169	0.0351852	-0.00130368	-0.286383
1417128_at	Plekho1	0.195641	-0.208176	0.0144619	-0.0752131	-0.0830752	0.164105	0.220127	0.203418	0.10582	0.337863	0.122324	-0.509192	-0.364197	0.0115116	-0.10532	-0.111739	-0.187688
1417087_at	Glg1	-0.17213	0.0856366	0.385865	0.204675	0.298728	0.0827811	0.166077	0.0162453	-0.161934	-0.108741	-0.106296	-0.275508	-0.439263	0.260703	0.267634	-0.578101	-0.350714
1451362_at	Rab7l1	0.0088467	0.15149	0.222167	-0.0769512	0.247803	0.187261	0.361759	0.12714	0.0579784	-0.202482	-0.127325	-0.760692	-0.0663819	-0.149464	-0.179521	-0.062876	-0.0698964
1456005_a_at	Bcl2l11	-0.376178	-0.45643	0.232631	0.602017	0.147563	0.167671	0.286515	0.315037	0.0151574	0.240549	0.0605927	-0.408219	-0.233298	-0.201681	-0.482539	-0.186015	-0.304318
1416104_at	Mpdu1	-0.371356	-0.195451	0.251312	0.126776	0.0138817	0.0645968	0.0203194	0.212483	0.025449	0.148097	-0.196943	-0.390015	-0.338036	-0.115643	-0.00560569	-0.129829	0.543602
1454811_a_at	Serinc1	-0.488627	-0.0248346	0.131544	0.171317	0.269872	0.0697488	0.22522	0.123456	0.130535	-0.123648	-0.388368	-0.246665	0.103035	-0.0681757	0.0570657	-0.171355	-0.00918938
1420736_at	Sim1	-0.233381	-0.0377284	0.0159402	-0.0567812	0.187665	0.0832386	0.538797	-0.0674758	-0.137865	-0.174391	-0.104442	-0.302446	-0.0869281	-0.0567812	0.345951	-0.031433	-0.137865
1448095_at	---	-0.469596	0.0185946	0.175422	0.279902	0.128219	0.31686	0.361084	0.0459451	-0.362335	-0.389557	0.150439	-0.2625	-0.184939	0.108897	-0.126522	-0.118909	-0.0198796
1416895_at	Efna1	-0.375387	-0.689022	-0.438006	0.397544	0.0175974	0.440944	0.225825	0.721111	0.501309	0.13287	-0.0618874	0.0865892	-0.884468	-0.32042	-0.347642	-0.8045	0.180096
1426926_at	Plcg2	-0.290544	0.151517	0.19546	0.0498552	-0.0238095	0.352504	0.305155	0.199782	-0.106766	0.388286	-0.310892	-1.00214	-0.130079	-0.126468	0.0386404	-0.0526474	-0.179737
1416029_at	Klf10	0.0415906	-0.413653	-0.0335341	0.298001	0.324566	0.255242	0.361687	0.355567	-0.12986	0.300553	0.0672863	0.0247168	-0.574979	-0.486554	-0.717401	0.0293384	-0.36029
1417525_at	Hand1	-1.16689	0.0247519	-0.104385	-0.0542869	0.224662	-0.015424	0.692004	0.587007	-0.251864	-0.119761	-0.448144	-0.690623	-0.182955	0.0106995	-0.0322979	0.330272	0.179316
1451729_at	Bmpr1a	0.0795817	0.164115	0.108313	-0.0942351	-0.0414337	0.323139	0.300196	0.265995	0.0691801	-0.262699	-0.585285	-0.299967	-0.156347	0.193144	-0.124957	0.14245	-0.456471
1416767_a_at	1110003E01Rik	-0.431866	0.31917	0.014856	0.086017	0.130084	0.153832	0.0751755	-0.0893186	0.0325778	-0.137147	-0.211053	-0.546791	-0.241709	0.23261	0.133074	0.0952454	0.101365
1420269_at	Npm1	-0.305104	0.281606	0.57745	0.458887	-0.0246879	0.10336	0.591608	0.235464	0.107308	-1.58821	-0.646841	-0.556643	-1.32093	0.126883	0.489453	-0.243485	-0.155727
1422679_s_at	Sh2bp1	-0.246951	-0.184993	0.484892	0.310562	-0.0250804	0.0718083	0.228003	0.0931245	-0.245734	-0.315515	-0.246951	-0.487516	-0.439422	0.207714	0.250599	-0.0188304	0.130155
1423319_at	Hhex	-0.44051	0.35811	0.5025	0.307589	0.181233	-0.400432	0.76289	0.29544	0.161287	-0.518794	-0.982927	-0.590257	-0.215217	0.0390998	0.0643792	-0.106441	-0.595903
1439407_x_at	Tagln2 /// LOC672466	-0.598659	-0.126288	0.26989	0.169167	-0.0443468	0.0345871	0.151246	0.325743	0.274628	-0.226493	-0.332379	-0.0636523	-0.123169	-0.0711468	0.329163	-0.148315	-0.16586
1424582_at	Mulk /// LOC667266 /// LOC672697	-0.223027	-0.0745697	0.129186	0.00688735	-0.011462	0.181616	0.307231	0.0495538	0.149458	-0.241183	-0.647226	-0.294954	-0.0224683	0.191175	0.142732	0.0856094	-0.00512803
1450323_at	5730493B19Rik	-0.255616	-0.550839	0.164546	0.436506	0.117752	0.287677	0.325919	-0.395689	-0.113918	-0.217615	-0.185471	-0.337474	0.135478	0.151054	-0.0280987	0.015099	0.0445858
1437172_x_at	Hadhb	-0.476355	-0.0618298	0.251778	0.242476	0.0282516	-0.000173182	0.220536	0.00863271	-0.112648	-0.301093	-0.232908	-0.251186	-0.0944608	0.20274	0.00350248	-0.165322	0.432241
1419205_x_at	Gpatc4	0.0641336	-0.398156	-0.585369	-0.29432	-0.173163	0.631354	0.389904	0.222255	-0.0483412	0.137954	-0.174581	-0.0812058	-0.136779	0.152727	0.0856133	0.15837	-0.506474
Cluster 3
Probeset	Gene symbol	1	2	3	4	5	6	7	8	9	10	11	12	13	14	15	16	17
1415855_at	Kitl	-1.60077	0.800593	1.37905	-0.360343	0.2737	-0.656264	-0.587223	-0.792982	-0.913652	-1.64687	0.553274	0.462111	0.615128	1.07077	-0.957518	-1.91365	-1.4958
1436823_x_at	Hbb-y	1.39952	1.83382	0.907742	-1.71898	-4.54228	-10.7122	-8.27924	-4.96804	0.30084	-2.55233	-2.49303	-0.575212	-0.156656	-3.14996	0.467084	1.96141	-10.2268
1417774_at	Nans	0.305183	0.289831	0.218222	-0.0533742	-0.467038	-0.0637162	0.121123	0.222484	0.215659	0.0519207	0.071899	-0.665382	-0.278173	-0.261411	0.512223	-0.0804191	-0.811098
1417573_at	2010311D03Rik	0.0772926	0.254223	0.142418	-0.0471517	-0.103929	-0.49839	-0.226347	0.159945	0.115056	-0.0290183	0.198304	0.161234	-0.0937004	-0.0679696	-0.0434324	-0.0260792	-0.155185
1448260_at	Uchl1	-0.276052	0.175937	0.311177	0.632652	-0.0439706	-0.167922	-0.103106	-0.269263	-0.26588	-0.0702819	-0.0673346	0.0594225	-0.00961911	0.112371	0.311177	-0.468697	-0.296613
1423064_at	Dnmt3a	0.472724	0.18423	-0.23395	-0.180054	-0.437588	-0.634946	-0.31877	0.0250742	-0.100717	0.389767	0.145177	0.508724	0.119438	0.135468	-0.0156497	-0.440225	-0.219153
1448352_at	Luzp1	0.275665	0.548231	0.164961	0.119101	-0.101618	-0.180389	-0.209926	-0.284108	-0.279283	0.0764472	-0.152548	0.339795	0.188663	-0.186023	0.220523	-0.350877	-0.717792
1420772_a_at	Tsc22d3	0.13373	-0.0609702	-0.305473	-0.167182	-0.0609702	-0.456033	-0.550425	-0.485179	0.176235	0.299567	1.01905	0.72029	-0.17904	-0.13603	-0.482728	-0.535105	-0.111205
1436717_x_at	Hbb-y	1.40734	1.82411	1.03558	-1.71206	-4.68018	-10.4439	-5.32155	-5.01768	0.308292	-2.46001	-2.49169	-0.547112	-0.23125	-3.22801	0.609411	1.84275	-8.63659
1434865_a_at	Exoc7	-0.163412	-0.0787599	0.00489806	0.108246	0.0122682	-0.394827	-0.449463	0.0431778	0.00119884	-0.015566	-0.316568	0.217493	0.0485643	0.0716764	0.39431	0.158932	0.104803
1427125_s_at	Lrrc41	-0.472769	-0.12741	-0.102719	0.149668	-0.089722	-0.566441	-0.279597	-0.53307	0.134518	0.753234	0.149668	0.250208	0.248929	0.204775	-0.101088	-0.286996	0.0267501
1415913_at	Rps13 /// LOC625298 /// LOC628061 /// LOC633920 /// LOC637251 /// LOC668239 /// LOC671723 /// LOC671887	0.419174	-0.105247	-0.0518971	-0.17613	-0.15552	-0.462181	-0.424706	0.292394	-0.147018	-0.0710695	-0.0267241	0.217998	0.312259	0.143721	0.126994	-0.111849	-0.110196
1425050_at	Isoc1	0.547938	0.333297	0.345869	0.150053	-0.11618	-0.297015	-0.236325	0.0146572	0.175027	-0.509298	-0.0229478	0.0495511	-0.0672625	-0.0708386	0.115857	0.126513	-1.43675
1416141_a_at	Rps6 /// LOC666577 /// LOC667739 /// LOC671306 /// LOC672620	0.0979069	0.196044	-0.198484	-0.430198	-0.177756	-0.0588593	0.0577151	-0.0344716	0.0633708	0.114595	0.305975	0.0766398	-0.121936	-0.0069523	0.193862	-0.105245	-0.146734
1418225_at	Orc2l	0.355682	-0.180823	-0.0570618	-0.486302	-0.272975	-0.0292568	-0.0536281	0.0318159	0.244788	-0.0502027	0.102257	0.26372	0.0339692	0.178692	0.119596	0.0150181	-0.530166
1454663_at	Eif5	0.31336	-0.0966497	-0.142401	-0.503931	-0.000119396	0.166023	0.0413963	-0.142961	0.419984	0.08223	0.21668	0.0624436	0.0280218	-0.0559927	-0.115216	-0.138486	-0.437831
1417916_a_at	Fxc1	-0.205867	-0.150786	-0.153138	-0.115965	-0.141418	-0.255534	-0.122862	0.0321337	0.149361	0.441987	-0.0120017	0.110681	0.100846	-0.146095	0.345342	0.192598	-0.328073
1449643_s_at	Btf3	0.241673	0.554383	-0.0276116	-0.152491	-0.192132	-0.307207	-0.376761	-0.315939	0.221538	0.0753434	-0.0784119	0.0750763	-0.00173934	-0.105104	-0.00371312	0.0385504	0.0540854
1427737_a_at	1200011M11Rik	0.304185	0.185906	-0.272007	-0.13342	0.0263603	-0.34538	-0.547014	-0.49599	-0.0928384	0.208301	0.211715	0.177199	0.0908278	0.268561	-0.0492742	0.0702842	0.0302333
1456626_a_at	1110005A23Rik /// LOC625193 /// LOC636633	0.169347	0.427788	0.164096	0.053433	0.117316	-0.115073	-0.3132	-0.327921	-0.0526087	0.368529	0.0448878	0.0633387	-0.0163885	-0.162113	-0.0178797	-0.180364	-0.560212
1452675_at	Rbm22	0.00683151	0.158946	-0.13346	-0.249756	-0.222074	-0.105493	-0.570354	-0.0863522	-0.0499748	0.149895	0.0431346	0.0785465	0.284644	0.398565	0.0646999	-0.0592751	0.0289422
1416834_x_at	Ndufb2	0.167546	0.399643	-0.100799	-0.0841727	-0.331959	-0.0558982	0.00187506	0.0877547	-0.0625449	0.277479	0.444086	0.0716575	-0.202345	-0.333745	-0.208884	-0.19746	-0.183708
1416551_at	Atp2a2	0.43248	0.0240291	-0.0217004	0.00384656	0.0426363	-0.0605413	-0.16379	-0.136726	-0.117752	-0.0833664	0.273529	0.132539	0.103293	-0.101532	-0.147416	-0.0504731	-0.304815
1427914_a_at	Tceb1	0.303321	0.382952	-0.0574387	-0.238173	-0.350711	-0.303724	-0.30982	-0.0730355	-0.241811	0.358752	0.517618	0.261281	-0.10607	-0.0757597	-0.207406	-0.153517	-0.1516
1437810_a_at	Hbb-bh1	1.52348	1.77698	0.484193	-2.37897	-3.94365	-4.25429	-5.2173	-3.95122	-0.167934	-2.47123	-2.84866	0.0195316	-0.887177	-2.93612	0.305865	2.24566	-5.31163
1416939_at	Ppa1	0.515296	-0.00954664	-0.369314	-0.0373648	-0.0157567	-0.188461	-0.0522139	0.327611	0.0311536	0.0596028	0.0605112	0.270578	0.00099685	-0.284163	-0.314816	-0.114622	-0.184366
1448632_at	Psmb10	-0.122908	0.250192	-0.206837	-0.438058	-0.38549	-0.345301	-0.240841	-0.134277	0.0657678	0.293261	0.652054	-0.026547	-0.28324	0.161855	0.180328	0.00902526	0.101101
1437990_x_at	Hbb-bh1	1.4486	2.01858	0.580333	-2.12276	-3.55596	-8.14759	-7.61707	-7.85808	0.12024	-2.47831	-2.27039	-0.598124	-0.420423	-3.04605	0.244253	2.07064	-6.92519
1437354_at	C230091D08Rik	0.43229	0.28671	-0.0146548	-0.241549	-0.361353	-0.527303	-0.759346	0.0420028	0.317637	0.0401496	-0.626839	-0.199342	0.374633	0.0549088	0.18974	0.194747	0.123024
1456128_at	Atp5g2	0.0198721	0.369126	-0.0410422	-0.718337	-0.366864	-0.232022	-0.175438	-0.730828	-0.154253	0.0996394	0.500498	0.459856	-0.737114	-0.0527557	0.284769	0.369126	0.221344
1417045_at	Bid	0.751252	0.507712	0.28503	-0.0973309	-0.50273	-0.783337	-0.725122	-0.369361	0.117885	0.182311	-0.464807	0.384701	0.0972909	-0.344105	0.147122	-0.300944	0.0693669
1448555_at	D15Ertd682e	0.228303	0.0959189	0.0517824	0.0936688	-0.325879	-0.600405	-0.576319	-0.0893576	0.515073	0.142378	0.16613	0.118967	0.0134127	-0.575125	-0.0851031	0.0401446	0.258079
1418973_at	Blzf1	0.614042	0.479678	0.246365	-0.214712	-0.2483	-0.246757	-0.222278	-0.468121	0.432279	0.0379728	0.0877688	-0.201194	-0.444923	0.0239721	-0.111359	-0.205686	-0.136869
1422764_at	Mapre1	-0.0786063	0.000138712	0.0223675	0.0167452	0.0562158	-0.101405	-0.266279	-0.260383	-0.121788	-0.121788	-0.256152	0.262452	0.200354	-0.0178544	0.531046	-0.0707419	-0.0310462
1431320_a_at	Myo5a	0.198166	0.427127	0.267374	0.263991	-0.00311313	-0.682816	-1.26127	0.041034	-0.939337	0.23664	0.180333	0.526461	0.506561	-0.581975	-0.994985	0.15499	0.0838702
1425674_a_at	Ssu72	0.428023	0.338337	0.267681	0.159543	-0.82493	-0.442133	-0.141141	-0.462139	0.173076	-0.247293	-0.169325	-0.0387961	-0.135569	-0.239968	0.374362	0.276995	0.0546022
1437052_s_at	Slc2a3	-0.205046	-0.113686	0.815776	0.0856845	-0.0841626	-0.622204	-0.609699	-0.532706	0.7516	-0.201492	-0.263146	-0.463563	-0.531112	-0.377675	0.695781	0.107138	0.235004
Cluster 4 or "Wnt cluster"
Probeset	Gene symbol	1	2	3	4	5	6	7	8	9	10	11	12	13	14	15	16	17
1420360_at	Dkk1	0.553641	0.63027	0.189957	-0.874787	-1.7781	-1.76531	-1.60287	-2.28627	-1.40306	-0.944376	-0.363959	-0.191477	0.629598	1.19406	0.714114	0.607091	0.704055
1436845_at	Axin2	0.342041	0.195306	0.151585	0.215047	-0.238627	-0.380164	-0.431032	-0.411982	-0.364209	-0.317375	-0.141293	-0.191303	0.085202	0.420653	0.300682	-0.00279165	0.281697
1427600_at	Tnfrsf19	0.475858	0.121181	0.185769	-0.698191	-0.51742	-0.972758	-0.699881	-0.595505	-0.51593	-0.582973	-0.0215976	-0.0311414	0.601264	0.444066	0.397398	0.520819	0.402921
1425212_a_at	Tnfrsf19	0.26885	0.573849	0.518553	-0.0968189	-0.737716	-0.749916	-0.371326	-0.558037	-0.977252	-0.0552213	0.0639875	-0.351825	0.351116	0.67846	0.137029	-0.187939	0.18855
1417714_x_at	Hba-a1	3.2545	1.13416	-2.37556	-4.82622	-5.41119	-5.56319	-5.14815	-5.41119	-4.41119	-5.14815	-5.27368	-3.68872	-5.03268	-5.03268	-3.20955	2.18947	-5.14815
1426871_at	Fbxo33	-0.120308	-0.52845	0.498808	0.302853	0.131823	0.111785	-0.205736	-0.153268	-0.7813	-0.344183	-0.368606	-0.108507	0.289536	0.111785	0.287304	0.354926	-0.114395
1418269_at	Loxl3	-0.193771	0.16266	0.355006	-0.145576	-0.139663	-0.0790006	0.496502	0.463864	-0.959612	-0.145576	-0.269223	-0.415143	-0.193771	-0.113352	0.312508	0.00613077	0.184034
1450869_at	Fgf1	0.216294	0.297907	0.37515	0.0634422	0.280977	0.0634422	0.23148	-0.223552	-0.297916	-0.372491	-0.364857	-0.0854212	-0.372491	0.0145326	0.203515	-0.455178	0.0116033
1426694_at	9030624J02Rik	0.23035	0.0987526	-0.00194137	-0.352395	-0.289518	-0.033573	-0.193097	0.203466	0.0238986	0.189834	0.0136181	-0.44861	-0.209061	-0.219129	0.460962	0.222932	-0.0211893
1450695_at	Ahr	0.217718	0.300912	0.417345	0.221008	-0.0413696	0.187764	0.0831755	0.090389	-0.367245	-0.743288	-0.884644	-0.280945	-0.010175	0.217718	0.111816	0.0353876	-0.199517
1417937_at	Dact1	-0.0486853	0.0838534	-0.056039	0.121021	-0.100626	-0.330186	-0.309182	-0.184143	-0.418248	-0.199983	-0.0975647	0.129657	0.276436	0.378969	0.18023	0.0758417	0.21712
1422914_at	Sp5	0.602919	0.431448	0.668909	0.069337	-0.683315	-0.440524	-0.214217	-1.31303	-0.884601	-0.525294	-0.44445	-1.1061	0.481963	0.407691	0.299183	0.185661	0.425008
1426263_at	Igsf4c	0.355279	0.691282	0.804387	-0.187864	-0.45296	-0.446782	0.528343	-0.392334	-0.198205	-0.630646	-0.589226	-0.874203	-0.644721	0.206415	0.323098	0.218129	-0.187864
1427213_at	Pfkfb1	0.293578	0.332339	0.251501	0.239088	0.050485	-0.29193	-0.657076	0.150279	-0.22006	-0.139763	-0.203023	-0.080575	-0.234151	0.172999	0.101245	-0.0637012	-0.0581202
1424942_a_at	Myc	0.320747	0.372852	0.252852	-0.0826341	-0.105518	-0.592204	-0.361858	-0.609942	-0.2189	-0.480574	0.123748	-0.328435	0.316058	0.313707	0.319966	0.0662697	0.0690593
1423371_at	Pole4	0.0842939	0.156112	0.166955	0.0677565	0.382871	0.112611	0.0117224	-0.229081	-0.168198	-0.419697	-0.202673	0.108398	0.14313	-0.0140678	-0.0583662	-0.0919002	-0.267795
1423286_at	Cbln1	0.276234	0.12635	-0.147144	-0.0445934	-0.135383	0.0715887	0.156961	0.108326	0.103371	0.000522659	-0.151086	-0.569416	-0.166961	-0.174965	0.210168	0.0286737	0.0950749
1418150_at	Mtmr4	0.432176	0.105481	0.0533922	-0.0993969	0.0356029	0.304294	0.232716	-0.0378326	-0.0644443	-0.395031	-0.349907	-0.17195	-0.0228434	0.22959	-0.0359504	-0.356938	-0.163706
1438206_a_at	2610042O14Rik	0.557041	0.178011	-0.00883261	-0.19213	-0.167496	-0.161403	-0.282702	-0.0260755	-0.230739	-0.0390511	-0.304919	-0.116702	0.0278938	0.184086	0.174804	0.0409884	0.0962841
1424148_a_at	AW049765	0.0700701	0.407343	-0.0366254	0.120598	0.195839	-0.0489826	-0.115654	-0.0708657	-0.168603	-0.273445	-0.325107	-0.234112	0.0117714	0.095555	0.407343	-0.0122241	-0.29536
1453501_at	Hoxb1	0.096843	0.224877	0.0153045	0.166671	0.0610595	-0.0494988	-0.175005	-0.462094	-0.187505	-0.0191252	-0.112802	-0.220154	0.085632	0.150563	0.27194	0.235283	-0.315416
1453199_at	Acbd6	0.0389731	-0.192419	0.306359	0.12987	0.303801	0.0405103	-0.258932	-0.234558	-0.588918	-0.42296	-0.358738	0.105108	0.0374342	0.0281663	-0.318771	0.632115	0.207188
1438711_at	Pklr	-0.0662168	0.334773	0.464298	-0.0513818	-0.162561	-0.0849778	0.170483	0.122228	-0.0221617	-0.634501	-0.358626	-0.409741	-0.0403548	-0.0550763	0.115671	0.141724	0.144948
1417376_a_at	Igsf4a	0.0773334	0.0867684	0.257121	0.0974156	0.398831	-0.29963	0.0274293	-0.322723	-0.368288	-0.237299	-0.122151	-0.0697539	0.246828	0.179878	-0.00136253	-0.17601	-0.0437842
1417374_at	Tuba4	0.181979	0.317244	0.0850364	0.0812712	-0.213271	-0.347234	0.197135	0.0495065	0.00250047	-0.178249	-0.265054	-0.487446	-0.216357	0.0261949	0.476697	-0.00148671	-0.043346
1416761_at	---	0.589552	-0.0953094	-0.137663	-0.0314158	-0.012444	0.00119858	0.232776	0.28947	-0.119096	-0.342103	-0.194845	-0.624212	-0.260479	0.406871	0.0788437	0.0852629	-0.372568
1451618_at	Rho	0.691825	0.419118	0.192369	-0.00768003	-0.0796222	-0.131617	-0.0924462	-0.0782043	-0.207089	-0.0711357	-0.643461	-0.200904	-0.119899	-0.0853077	0.222595	-0.0308072	-0.270445
1450619_x_at	Cmar	0.119134	0.0805359	0.299347	0.332575	0.0165478	9.73249e-05	0.223435	-0.209666	-0.270235	-0.142378	-0.428237	-0.419359	0.0789703	-0.00986378	0.299347	-0.144206	-0.133276
1436616_at	R74740	0.303222	0.366038	0.257175	0.0678678	-0.139781	-0.202744	0.0656432	-0.134655	-0.0477946	-0.0696357	-0.139781	-0.0239084	-0.466852	0.00424262	0.07894	0.0833452	-0.240784
1451573_a_at	Stx4a	0.252424	0.1657	0.103208	-0.214224	-0.202032	0.171958	0.521108	-0.335495	-0.253526	-0.160154	0.0850811	0.0464276	-0.0559091	-0.285328	-0.164091	-0.0144546	0.0498302
1450504_a_at	Agpat3	0.209178	-0.141433	0.0584363	0.209178	0.505895	0.24064	0.2627	-0.457579	-0.450383	-0.073529	-0.601589	-0.0958105	-0.138539	-0.0246194	0.117733	0.103136	-0.179594
1438760_x_at	Adam15	-0.103303	0.39425	0.303122	0.157822	0.395151	0.169453	0.686866	-0.430328	-1.53626	-0.184418	-1.1033	-0.41288	0.284768	0.133197	-0.0240952	0.0209556	-0.218462
1437666_x_at	Ubc	0.617639	0.485293	0.140229	0.20688	0.14059	-0.648245	-0.783634	-0.508386	-0.0130686	-0.340952	-0.527146	-0.152778	-0.428195	0.302166	0.195135	0.304954	0.0770159
1424752_x_at	Zfp71-rs1	0.194027	-0.414874	0.323206	0.336502	0.454014	0.0050296	-0.0265405	-0.0308025	-0.592478	-0.320546	-0.36022	-0.489167	0.155158	0.203129	0.0859874	-0.276864	0.203129
1448378_at	Fscn1	0.558504	0.251658	0.234707	0.304494	0.157896	0.140974	0.177485	-0.881504	-0.440178	-0.111068	-0.514965	-0.179781	-0.248851	0.043868	-0.256562	-0.0401461	0.144491
1428485_at	Car12	0.0263289	-0.141465	-0.243545	-0.0746	0.332575	-0.111662	0.113792	-0.000730146	-0.0207332	-0.152457	-0.372553	-0.54288	0.0214466	0.118372	0.191915	0.26189	0.296656
1420494_x_at	Ubc	0.362358	0.254885	0.0795972	0.468979	0.283732	-0.378957	-0.578194	-0.379508	-0.098476	-0.241278	-0.402023	-0.205391	-0.437472	0.210685	0.22109	0.143946	0.118003
1434016_at	Znrf2	0.628507	0.0978954	0.210559	0.0413623	0.0228998	-0.0745518	0.0505057	0.0557046	-0.0120275	-0.270446	0.130289	-0.338723	-0.249455	-0.144373	-0.0188423	-0.132499	-0.311692
1416746_at	H2afx	-0.003668	-0.551044	0.0996768	0.235236	0.142785	0.204652	-0.123941	-0.0125627	-0.505268	-0.0487	-0.285113	-0.500118	-0.0166016	0.297387	0.499282	0.00649953	0.0994506
1417456_at	Gnpat	-0.495817	0.0189852	0.0697552	-0.0540866	0.431533	0.491516	-0.124307	-0.774714	-0.51103	-0.166388	0.0931142	-0.770824	0.214956	0.216916	0.289755	0.219712	0.0743956
1417027_at	Trim2	0.419702	0.146761	0.369475	0.00248955	0.412232	-0.128933	-0.0623759	-0.425875	-0.287155	-0.258556	-0.0952705	-0.0859842	-0.0662839	-0.347697	0.0799683	-0.046849	0.0210255
1438968_x_at	Spint2	0.60761	0.0618007	0.696123	0.423727	0.207707	-0.821386	-0.501596	0.101799	-0.215207	-0.49306	-0.49306	-0.979338	-0.898201	-0.211701	0.448313	0.135222	0.398715
1416809_at	Cyp3a11	0.350277	0.172634	0.489912	-0.0530784	0.172634	-0.412328	0.169314	-0.161785	-0.0569618	-0.270309	-0.288456	-0.349063	-0.320774	-0.243509	0.0150931	0.0801882	0.293459
1423765_at	Athl1	0.136327	-0.0944263	0.428464	0.240419	0.164999	-0.210161	-0.183628	-0.141526	0.149431	-0.0458257	-0.144721	-0.5651	-0.244029	0.0551033	0.177846	0.149431	-0.180345
1449092_at	Ppm1d	-0.274472	-0.476844	0.490542	0.332934	0.10472	-0.626962	-0.310317	0.0539322	-0.316379	-0.328579	0.0887536	-0.0763057	0.0772396	0.0633004	0.10925	0.196979	0.36359
Cluster 5
Probeset	Gene symbol	1	2	3	4	5	6	7	8	9	10	11	12	13	14	15	16	17
1416773_at	Wee1	-0.391192	0.394983	0.47471	0.435397	0.55372	0.132334	0.033583	-0.227099	-0.430813	-0.483027	-0.398695	-0.99836	0.231252	-0.164648	0.0142512	0.119551	-0.217484
1425283_a_at	Mtl5	0.12263	0.394207	0.230922	0.521512	0.359182	0.295052	0.348232	-0.411817	-0.503066	-0.325998	-0.321619	-0.906582	-0.106741	-0.366014	0.0194175	0.0399788	-0.200102
1452203_at	5830411E10Rik	0.23763	-0.0723251	0.35754	0.296524	0.244826	0.135516	-0.0340863	-0.167821	-0.16464	-0.00250366	-0.354564	-0.428946	-0.376478	0.0477306	0.0228321	0.193687	-0.266674
1452612_at	Zfp294	0.614134	0.266449	0.0691951	-0.300304	-0.0627165	0.0780811	-0.105193	0.227044	0.142431	0.135151	0.143641	-0.261354	-0.122541	-0.719185	-0.611171	0.0370052	-0.0823836
1456577_x_at	Pitrm1	0.0744103	0.131366	0.0384636	0.347095	0.306453	0.00159833	-0.974833	-0.416838	-0.0432202	-0.0572954	0.143723	-0.141006	-0.129808	-0.585062	0.137558	0.209859	0.352428
1418826_at	Ms4a6b	-0.434036	0.290686	1.15993	-0.255856	-0.118897	-0.37433	-0.261855	0.135035	0.162171	0.0455733	-0.354965	-0.785042	-0.50341	-0.0759887	-0.0972835	0.0980407	0.223572
1426500_at	Icmt	0.17589	0.386951	0.129702	0.45364	0.386951	-0.12642	-0.40691	-0.204571	-0.244569	0.236298	-0.264992	-0.187763	-0.0135119	-0.0921316	0.119609	-0.318875	-0.505866
1439483_at	AI506816	0.742177	0.597007	0.490426	0.820922	-0.220609	-0.750234	-0.649761	-5.11813	-0.294188	0.77852	0.526558	-0.403784	-5.33018	-6.56464	0.285757	-0.218521	0.75126
1438398_at	Rnpc2	0.749905	0.482061	0.447488	0.723473	-0.314821	-0.552512	-0.96039	0.17906	-0.328583	0.392626	-0.590695	-0.687864	-0.342477	-0.283211	-0.409148	-0.283211	0.257916
1460694_s_at	Svil	-0.0843346	0.339575	0.191653	0.230833	0.190621	-0.0737562	0.0268124	0.011115	-0.162615	-0.139719	-0.0700411	-0.0130533	-0.0065293	-0.117821	-0.587355	-0.00830565	0.0514646
1432426_a_at	Ube2f	0.353145	0.538881	0.365019	-0.0559431	0.148527	0.489564	-0.305975	-0.278006	-0.0111293	-0.21699	0.175749	-0.431292	-0.408371	-0.273396	-0.173401	-0.0859379	-0.433861
1437837_x_at	Poldip3	0.24292	0.214095	0.293543	0.0622126	0.0070144	0.201279	0.00814686	-0.0512972	-0.0992716	-0.0077891	-0.346699	-0.567913	0.0120408	-0.0929169	-0.24576	0.144735	-0.0326748
1433674_a_at	Snord22	-0.0229637	0.384272	0.107867	0.19723	-0.103145	-0.29998	-0.136825	-0.16026	-0.224213	0.272655	0.153618	0.0626887	-0.0688462	-0.115455	-0.49493	0.0956647	0.0885648
1424996_at	Cflar	0.446067	0.0666771	0.24209	0.46929	0.265495	-0.00352192	0.024185	-0.260972	-0.213975	-0.309552	-0.155081	-0.0440497	-0.23259	-0.364951	-0.294806	-0.195596	0.162401
1455237_at	Usp36	-0.0353038	0.170175	0.198096	0.232952	0.439838	-0.0420454	-0.137484	-0.239687	-0.138688	-0.256576	-0.0785424	-0.0693312	-0.0297098	0.131754	-0.507119	0.05486	0.0421676
1415976_a_at	Carhsp1	-0.0230638	0.232864	0.295315	0.172237	0.0579207	-0.198093	-0.00369843	-0.150852	-0.15473	0.0712636	0.0119548	-0.274096	-0.448775	-0.265684	0.0325651	0.225423	0.183033
1423078_a_at	Sc4mol	-0.441804	0.100439	0.110501	0.234212	-0.24032	-0.680141	-0.644865	-0.118493	0.418442	0.239076	0.295681	0.308592	-0.128899	-0.467988	-0.624107	-0.0569192	0.743416
1416128_at	Tuba6 /// LOC626534	-0.579589	0.559117	0.851081	0.824654	-0.790629	-0.572986	-0.307027	-0.321711	-0.351535	-0.0394343	-0.141573	-0.628955	-0.613064	-0.208222	0.191385	0.199121	0.383546
1438287_x_at	Ddx39	0.663346	0.498875	0.364906	0.424875	-0.244911	0.291377	-0.487578	-0.160804	0.142514	0.133776	-0.277177	-0.756557	-0.406315	-1.15437	-0.534165	0.203914	0.0470794
1455676_x_at	Tial1	0.177609	0.372973	0.055173	0.0756372	0.0270778	-0.294062	-0.457929	-0.0417887	0.294833	0.317348	-0.317887	-0.227366	-0.179292	-0.0506328	-0.224861	-0.023173	0.175715
1449270_at	Plxdc2	-0.121088	0.0794166	0.120776	0.255425	0.0401571	0.447713	0.0133778	-0.248981	-0.315324	0.0133778	-0.185556	-0.55479	-0.212962	-0.209015	0.182176	0.206023	0.151802
1438669_at	Wdr40a	-0.0368876	0.115949	0.259803	0.271074	0.42633	0.168729	-0.270209	-0.222007	-0.200053	-0.687972	-0.160146	-0.619767	0.077948	-0.597047	-0.345672	0.50481	0.509576
1417236_at	Ehd3	0.265306	0.159466	0.406363	-0.0664413	0.0468689	0.0288656	0.0995686	0.104265	-0.0385623	0.0403482	-0.5147	-0.206763	-0.388369	-0.134897	0.003948	-0.155334	0.0806271
1422579_at	Hspe1 /// LOC628438 /// LOC636088	0.223221	0.236482	0.138923	0.100877	0.000557693	-0.00933424	0.0335436	0.21344	0.0712178	0.308388	-0.42399	-0.30863	-0.353964	-0.238935	0.148194	-0.191817	-0.236251
1439403_x_at	Rnf12	0.230459	0.0698432	0.283571	0.252193	-0.0146531	-0.306367	-0.160731	-0.10929	0.284812	0.454323	-0.0596199	-0.27129	-0.125684	-0.576896	-0.274942	-0.269467	0.175318
1421085_at	Rs1h	-0.305012	-0.116499	0.108374	0.504699	0.427324	0.236382	-0.0793218	-0.61707	-0.246779	-0.0212188	-0.458116	-0.768162	0.0909169	0.132952	0.103408	-0.0624808	0.393141
1429451_at	2610301B20Rik	0.0590415	0.459509	0.440049	0.365111	0.422127	-0.577873	0.0543951	0.0520663	-0.0543111	-0.376239	-0.93171	0.0866098	0.0888835	-0.411158	-0.332986	-0.0745243	-0.0368539
1422474_at	Pde4b	0.316665	0.374768	0.253176	0.054195	0.136469	-0.237571	0.192929	-0.0806018	0.142853	0.0777086	-0.164815	-0.192675	-0.318571	-0.233431	-0.437341	-0.0475195	-0.141356
1459817_at	---	0.250798	0.317202	0.248758	0.226125	0.17619	-0.0989175	0.183328	-0.273613	-0.126898	-0.11459	-0.161749	-0.778722	0.143622	-0.941555	0.231644	0.127428	-0.041202
1451382_at	Chac1	-0.0978306	0.344114	0.36948	0.557797	0.174588	-0.0592421	0.192466	0.315033	-0.524503	-0.364346	-0.665515	-0.646322	-0.196746	-0.501326	0.156487	0.397495	-0.312999
1416137_at	Anxa7	-0.0487436	0.182037	0.647159	0.416031	-0.341525	-0.328063	-0.1716	0.405325	-0.045068	-0.0935978	-0.292766	-0.493528	-0.323603	0.0195411	0.178897	-0.155659	-0.112707
1422678_at	Dgat2	0.392057	0.0402027	0.399236	0.17822	-0.0937021	0.0145414	-0.130606	-0.0921525	0.0302775	0.0174153	0.0778586	-0.173385	-0.175025	-0.251661	-0.382864	0.125253	-0.231904
1436186_at	E2f8	0.0429867	0.012901	0.288776	0.421707	0.554851	-0.511179	-0.1431	-0.149272	-0.447049	-0.318037	-0.302478	-0.052109	0.360034	0.212611	-0.65087	-0.136954	0.166147
1452079_s_at	Dcun1d1	0.267671	0.192903	1.04487	0.338754	0.794819	0.130167	-1.01591	-0.346735	-1.31729	-0.384406	0.238227	0.74335	-0.0100104	-1.07628	-2.03976	-0.339318	-0.528796
1417399_at	Gas6	0.19403	0.170787	0.0116997	0.177466	0.765756	0.0485993	-0.441206	0.022869	-0.509295	-0.603477	-0.386001	-0.295355	0.0951997	-0.240907	-0.227611	-0.141966	0.574061
1452041_at	Klhl26	0.222807	0.24201	0.401693	0.158383	0.0838704	0.0535974	0.234927	0.000294869	-0.358223	-0.601473	0.00696245	-0.939976	0.190955	-0.319129	-0.1585	0.0846586	0.102668
1440831_at	Bach1	0.0362111	0.258117	0.264425	0.197034	0.127405	-0.213951	-0.224104	-0.0520671	-0.00229366	0.344006	-0.218004	-0.0672184	-0.0151645	-0.11617	-0.380339	-0.110509	-0.0478531
1450895_a_at	1810020G14Rik	0.216626	0.0725591	0.472823	0.0702961	-0.293569	-0.186862	-0.0849822	-0.125912	0.164537	0.409783	-0.0402823	-0.0305344	0.081576	-0.604609	-0.323013	-0.181458	-0.00406216
1418729_at	Star	0.124988	0.173112	0.157249	0.638111	-0.0542555	0.141209	-0.0278206	-0.0811838	0.00799986	0.0294602	-0.0645532	-0.185207	-0.437495	-0.263709	-0.235512	-0.149693	-0.0980085
1438910_a_at	Stom	0.176688	0.640988	0.372623	0.386522	0.212013	0.127875	-0.155156	-0.221819	-0.124684	0.110245	-0.0446073	-1.59488	-0.158714	-0.228035	-1.35017	-0.0347669	0.363557
1424280_at	Mospd1	0.223056	0.107958	0.102309	0.0563	-0.0419319	0.0252889	-0.017124	-0.0458469	0.0526429	0.084511	0.0423537	-0.229559	-0.13812	-0.103434	-0.603625	0.020055	0.267904
1451281_at	Zfp96	0.206541	0.355231	0.462573	0.184311	0.0258214	0.0283196	-0.257863	-0.0859102	-0.288625	-0.132586	-0.467126	-0.230727	-0.0591433	-0.172192	-0.110433	0.179823	0.033303
1428483_a_at	2610039C10Rik	-0.158654	0.0454073	0.351327	0.105097	0.0491336	0.132285	0.0870853	-0.0873779	0.00888139	-0.130281	-0.134502	-0.503325	-0.101079	-0.2412	-0.451507	0.421046	0.26531
1439199_at	---	0.378964	0.310751	0.649241	0.313435	0.477987	-0.195785	0.10306	-0.0750326	-0.188172	-0.16557	-0.0680292	-0.588102	0.0493277	-0.418177	-0.649503	-0.500639	-0.246275
1435764_a_at	Gemin7	0.148235	0.149085	0.267305	-0.0384712	-0.047206	0.119904	0.00160629	0.00348725	-0.544362	-0.242914	-0.0511051	0.0723093	0.0109867	-0.462893	-0.0757167	0.184336	0.241238
1449019_at	Akap1	-0.0552136	0.0614106	0.240479	0.513318	0.296662	-0.275831	0.0436115	0.238742	-0.063763	-0.0919034	-0.408377	-0.234224	-0.280806	-0.229407	-0.0573462	0.0963632	-0.127309
1455206_at	C130006E23	0.0749055	0.0210624	0.156421	-0.188391	-0.190489	-0.506785	0.213084	0.595407	0.0892479	-0.0348684	-0.0348684	-0.0481259	-0.0955109	-0.442228	-0.609733	0.450087	0.0187937
1426671_a_at	Rnpc2	-0.0514537	0.136546	0.122104	0.139895	0.146094	0.073395	-0.10878	-0.152588	-0.111052	-0.331172	-0.297779	0.148471	0.170159	0.0583039	-0.504081	0.045096	0.279612
1434517_at	Wdfy2	0.290287	0.149354	0.0300126	0.135272	0.0306742	0.0730424	0.0646677	0.0997715	-0.00821119	-0.194367	-0.0150228	0.194338	0.00598934	-0.232757	-0.898968	0.000596081	-0.0530726
1454678_s_at	A130022J15Rik	0.0790405	0.0843656	0.0903129	0.110067	-0.0405651	0.162427	-0.118138	-0.0585924	0.251048	0.0216549	0.00320087	-0.0460202	-0.224255	-0.123337	-0.56087	-0.119065	0.284241
1424438_a_at	Leprot	-0.24828	-0.144797	0.238356	0.254386	0.0921624	0.0174184	-0.0655504	-0.0622377	-0.137806	-0.214792	-0.148305	-0.181166	0.0306649	0.182203	-0.4928	0.130304	0.457867
1449099_at	Lrba	-0.584545	0.0163006	0.439215	0.698535	0.351506	-0.392898	0.124469	0.0865228	0.0145445	-0.641554	-0.689414	-0.724179	0.314873	-0.329072	-0.240429	0.352897	0.15508
1421481_at	Tnfrsf9	0.0598094	0.39486	0.0151864	0.209247	0.397759	0.446186	0.113715	-0.030861	-0.0465426	-0.485427	-0.135978	-0.427816	-0.231326	-0.590699	-0.165638	-0.0386805	0.0264722
1450941_at	---	0.0672023	0.313563	0.415915	0.132035	-0.0551633	0.0397379	0.196412	0.234007	-0.21242	-0.0719174	-0.0468587	-0.272475	-0.366948	-0.126293	-0.636429	0.0135064	0.0179116
1451209_at	Lass5	-0.0483789	-0.119564	0.194743	0.387311	0.27644	0.256665	-0.0636534	-0.208524	-0.207312	-0.337845	-0.33873	-0.0137083	0.117843	-0.0487407	0.0318305	-0.0973135	-0.02292
1420441_at	Cenpc1	0.0861578	0.118706	0.134096	0.297201	0.346129	-0.0120672	0.0541535	0.0522105	0.0365713	0.0293463	-0.617847	-0.185384	0.145684	-0.489655	-0.517281	0.0580317	0.0747179
1416911_a_at	6330407G11Rik	0.0707078	0.289	0.32949	0.314327	-0.034983	0.09492	-0.128169	0.0959635	-0.396574	-0.26616	-0.913456	-0.0499095	0.00667401	-0.160202	-0.250159	0.258568	0.233183
1448434_at	Rnf103	-0.00684148	0.126682	0.368303	0.292172	0.241546	0.181425	-0.275132	0.211799	0.147782	-0.131578	-0.466273	-0.289241	0.00476981	-0.307075	-0.47431	-0.144345	0.134631
1459924_at	Atp6v0a1	-0.0884213	0.621541	0.297055	0.0351178	-0.0253298	0.0804418	0.180969	0.17302	-0.0670827	-0.413937	-0.558642	-0.478203	-0.0932063	-0.0460552	-0.055363	-0.0670827	0.0590364
1435494_s_at	Dsp	-0.599925	0.015887	0.294438	0.643838	0.383347	0.241474	-0.180736	-0.0115024	-0.0253946	-0.0226055	-0.590601	-0.466017	-0.172211	-0.143142	-0.314203	0.17924	0.130581
1415874_at	Spry1	-0.259356	0.172909	0.314321	0.344222	0.177069	-0.287738	0.0973733	-0.0120202	0.265672	0.460268	-0.0407156	-0.193435	-0.28965	-0.364255	-0.360231	-0.200612	-0.244444
1437882_s_at	3110048L19Rik /// 6330416L07Rik	-0.551947	0.285047	0.278128	0.566372	-0.383393	-0.0342949	0.185018	0.136109	0.253645	0.0615036	-0.485674	-0.473945	-0.232488	-0.207993	-0.203144	0.260682	-0.0386079
1434923_at	2810437L13Rik	-0.412438	0.0877814	0.443398	0.175825	0.224445	0.22705	0.275401	-0.0327483	-0.108828	-0.200381	-0.411987	-0.139078	-0.391415	-0.0942994	-0.525327	0.301181	0.119601
1435493_at	Dsp	-0.249626	0.0429668	0.287527	0.538924	0.074566	0.172346	0.0654898	-0.0834815	0.249418	-0.0761582	-0.555935	-0.353139	-0.217044	-0.221077	0.0471644	-0.206012	0.0925489
1450519_a_at	Prkaca	-0.466085	0.486533	0.378341	0.3465	0.200094	0.211605	-0.0133378	-0.135624	-0.134409	0.278806	-0.158904	-0.236289	-0.244129	-0.0878086	-0.293446	-0.302968	-0.294802
1450242_at	Tlr5	-0.193214	0.0537311	0.262577	0.477171	0.44669	0.198977	0.394413	-0.0247709	-0.233779	-0.600273	-0.643342	-0.481536	0.233113	-0.156354	-0.449331	-0.100271	0.115319
1419749_at	Dnmt2	-0.483667	-0.00771124	0.30564	0.332158	0.216264	-0.00139055	-0.0300543	0.135396	0.184736	-0.136846	-0.19336	-0.333207	-0.0332746	-0.0691806	-0.317418	0.0990908	0.054283
1448269_a_at	Klhl13	0.227943	-0.00548052	0.00779337	0.122063	0.139505	0.0731798	0.110574	0.130431	0.142516	-0.140819	-0.159244	0.065266	0.0927766	-0.35136	-0.505483	-0.0298552	-0.113614
1438557_x_at	Dnpep	-0.121208	0.0481001	0.0616137	0.0903232	0.160346	0.248461	0.161976	0.179145	-0.108967	-0.169188	-0.301555	-0.460792	0.0463358	-0.0598735	-0.401075	0.277629	0.0920346
1448557_at	1200015N20Rik	0.307916	0.192746	0.160415	0.0143034	0.0999028	0.210618	0.253397	0.164496	0.390378	-0.457619	-0.297485	-0.0694895	-0.515207	-0.178988	-0.76395	-0.076697	0.0345127
1426461_at	Ugp2	-0.142963	-0.123238	0.262468	0.2911	0.193363	0.581179	0.292149	-0.312888	0.0579926	-0.0832181	-0.518357	-0.59197	-0.107927	-0.158652	-0.568917	0.175272	0.151179
1460246_at	Mecp2	-0.078634	0.0261237	-0.0968578	0.588075	0.229953	0.205374	0.125884	0.186411	-0.243437	0.098383	-0.0511305	0.0159837	-0.779829	-0.465379	-0.544873	0.141515	0.0768659
1429356_s_at	Ggps1	0.00400749	0.238072	-0.0161422	-0.0263236	0.154008	0.302942	0.330331	-0.186067	-0.373504	-0.415706	-0.192932	-0.132296	-0.0741062	-0.0427647	-0.270679	0.194901	0.215784
1452572_at	Camk4	0.0182378	0.412388	0.270369	0.00932306	-0.045354	0.267879	0.366584	-0.045354	-0.0207969	-0.269295	-0.164706	-0.0299569	0.333634	-0.219542	-0.534501	-0.397788	-0.401746
