# Supplementary material for: Comparison of Pattern Detection Methods in Microarray Time Series of the Segmentation Clock
Source: PLoS One. 2008 Aug 6;3(8):e2856. doi: 10.1371/journal.pone.0002856 (PMC2481401; doi:10.1371/journal.pone.0002856)
Supplement: Table S11 — (0.13 MB XLS) [file pone.0002856.s012.xls]

## Sheet: Sheet1
Table S11. Composition of the clusters identified among the Top 300 Probe sets of the C analysis. The 17 columns correspond to the 17 time points (values in Log2 ratios, see Methods).
Cluster 1 or "Notch cluster"
Probeset	Gene Symbol	Log 63_MOE430A	Log 103_MOE430A	Log 73_MOE430A	Log 113_MOE430A	Log 121_MOE430A	Log 191_MOE430A	Log 201_MOE430A	Log 41_MOE430A	Log 221_MOE430A	Log 91_MOE430A	Log 232_MOE430A	Log 132_MOE430A	Log 142_MOE430A	Log 172_MOE430A	Log 162_MOE430A	Log 152_MOE430A	Log 182_MOE430A
1450519_a_at	Prkaca	-0.466085	0.486533	0.378341	0.3465	0.200094	0.211605	-0.0133378	-0.135624	-0.134409	0.278806	-0.158904	-0.236289	-0.244129	-0.0878086	-0.293446	-0.302968	-0.294802
1436561_at	Suv39h2	-0.184235	0.142521	-0.0718609	0.277393	-0.0755937	0.0683512	-0.00449259	0.333357	0.247829	0.246334	-0.0350555	0.0968209	0.633445	-0.164225	-1.3149	-0.682209	-0.493125
1427107_at	Slc16a11	-0.540169	-0.0658656	0.323258	0.469109	0.141776	-0.269399	0.740851	0.346937	0.106539	-0.00893858	-0.282315	-0.0703391	0.0144858	-0.404077	-0.805066	0.104556	-0.768261
1424842_a_at	Arhgap24	-0.363827	0.0245858	0.296619	0.31115	0.453933	0.103825	-0.264548	-0.0180249	-0.0232238	0.0870357	-0.0889333	-0.168299	0.372479	-0.24417	-0.50155	0.0212229	-0.442318
1450852_s_at	F2r	-0.15602	0.0418202	0.0791687	0.159614	0.469186	-0.270527	0.244924	0.086643	0.0384325	-0.0515764	0.0260461	-0.207011	0.248394	-0.137789	-0.25722	-0.299073	-0.292077
1456010_x_at	Hes5	-0.508727	-0.905386	-1.07988	-0.0144098	0.14398	1.50164	1.13291	1.14618	0.135129	0.790833	-0.609254	-1.70137	-2.23189	-1.23189	-0.4677	-2.25497	-0.749735
1429897_a_at	D16Ertd472e	-0.109568	0.0289184	0.242554	0.321299	0.211159	-0.0131586	0.00248662	0.115739	-0.0438191	-0.135017	0.173152	-0.177197	0.123936	-0.071631	-0.765941	-0.00308149	-0.206446
1451570_a_at	6720467C03Rik	-0.199368	0.143461	0.17962	0.0501885	0.295464	-0.186014	0.274068	0.132024	-0.108388	-0.0644933	0.312933	-0.205573	0.151575	-0.0872282	-0.432983	-0.298682	-0.241248
1418729_at	Star	0.124988	0.173112	0.157249	0.638111	-0.0542555	0.141209	-0.0278206	-0.0811838	0.00799986	0.0294602	-0.0645532	-0.185207	-0.437495	-0.263709	-0.235512	-0.149693	-0.0980085
1415875_at	3010003L21Rik	-0.0772513	0.0254019	-0.107353	0.0352766	-0.0879301	-0.0645402	0.353658	0.313647	0.0313348	0.212836	0.337786	-0.199304	-0.241601	0.143316	-0.443474	-0.429825	-0.120449
1437715_x_at	Apex1	-0.036034	-0.0296239	0.186903	0.0876791	0.0829542	0.563121	0.133943	0.237952	0.092075	0.042764	-0.530526	-0.541854	-0.231588	0.162589	-0.652737	-0.0481194	-0.0271955
1429109_at	Msl2l1	-0.02136	-0.192194	-0.0519657	0.0983042	0.100532	0.455911	0.624868	0.211893	-0.22809	-0.423934	0.367087	-0.367412	-0.46948	-0.277868	-0.205895	0.0344779	-0.221118
1450916_at	Stau2	0.148172	0.142378	0.0648594	-0.0936246	-0.241077	0.16827	0.658982	0.0556409	0.270085	0.509457	0.0800939	-0.160088	-0.557336	-0.138767	-1.1781	-0.322871	-0.310898
1425206_a_at	Ube3a	-0.519795	-0.0824622	0.0667437	0.119324	0.602579	0.494326	0.449127	-0.384443	-0.0513609	0.0219557	0.0252014	-0.248898	0.181736	-0.0754926	-0.229428	-0.358832	-0.711764
1417065_at	Egr1	-0.268227	-0.586016	-0.105321	0.0701887	0.335407	0.821769	0.625112	0.472712	0.103892	0.159194	0.0936054	-1.08473	0.0728094	-0.490067	-0.843275	-0.178231	-0.666777
1419935_s_at	Csnk2a2	-0.136643	0.101968	0.052755	0.084266	0.260116	0.390074	0.316169	-0.00528562	0.147428	-0.170776	0.172776	-0.27259	-0.247155	-0.318946	-0.517492	0.112922	-0.330772
1427985_at	9630042H07Rik	0.658474	-0.228797	0.278687	-0.111145	-0.196165	-0.341526	0.172027	0.595965	0.221175	0.157672	-0.177845	-0.252565	-0.281613	-0.326313	0.203814	-0.765085	-0.388152
1448269_a_at	Klhl13	0.227943	-0.00548052	0.00779337	0.122063	0.139505	0.0731798	0.110574	0.130431	0.142516	-0.140819	-0.159244	0.065266	0.0927766	-0.35136	-0.505483	-0.0298552	-0.113614
1439456_x_at	Atp6ap2	-0.141196	-0.075121	0.388379	0.06423	0.132835	0.0523856	0.217361	0.294003	-0.0773823	-0.287319	0.404943	-0.0217057	-0.044014	-0.533094	-0.675131	0.0986901	-0.263522
1415874_at	Spry1	-0.259356	0.172909	0.314321	0.344222	0.177069	-0.287738	0.0973733	-0.0120202	0.265672	0.460268	-0.0407156	-0.193435	-0.28965	-0.364255	-0.360231	-0.200612	-0.244444
1450941_at	---	0.0672023	0.313563	0.415915	0.132035	-0.0551633	0.0397379	0.196412	0.234007	-0.21242	-0.0719174	-0.0468587	-0.272475	-0.366948	-0.126293	-0.636429	0.0135064	0.0179116
1422528_a_at	Zfp36l1	-0.265538	0.343768	0.509902	0.276924	-0.261212	0.0275087	0.407651	0.377451	0.267973	-0.12528	-0.133164	-0.74405	-0.165136	-0.578827	-0.368792	-0.0302068	-0.252599
1422678_at	Dgat2	0.392057	0.0402027	0.399236	0.17822	-0.0937021	0.0145414	-0.130606	-0.0921525	0.0302775	0.0174153	0.0778586	-0.173385	-0.175025	-0.251661	-0.382864	0.125253	-0.231904
1455801_x_at	Tbcd	0.369163	-0.0355815	0.22419	0.01681	-0.1492	0.0612165	-0.193098	0.169735	-0.0632667	0.0915074	0.345528	0.184045	-0.292465	-0.369945	-0.581125	-0.078296	-0.0394128
1430811_a_at	Cdca1	-0.470278	0.0665785	-0.119407	0.639321	0.515886	0.239097	-0.23523	-0.0584215	0.431094	0.136411	-0.0292593	-0.11526	0.0753133	-0.237933	-0.851122	-1.02225	0.0482093
1425058_at	Zfp472	0.0978246	0.241465	-0.0235645	0.306895	0.366877	0.144267	-0.124568	-0.133775	0.0756288	-0.18262	-0.434614	0.237186	0.013603	-0.070528	-0.948537	-0.448333	0.306895
1420441_at	Cenpc1	0.0861578	0.118706	0.134096	0.297201	0.346129	-0.0120672	0.0541535	0.0522105	0.0365713	0.0293463	-0.617847	-0.185384	0.145684	-0.489655	-0.517281	0.0580317	0.0747179
1415946_at	Pigq	-0.205609	0.231558	0.0420462	0.280372	0.237275	0.525917	-0.0629438	-0.121496	-0.109352	0.19187	-0.179983	0.0754111	0.0518126	-0.314315	-0.436429	-0.735406	0.0474801
1426796_at	Kpna6	0.0868368	0.476972	0.193036	0.0402942	-0.0465221	-0.137226	0.448293	-0.316796	-0.913163	0.527409	0.102495	-0.279418	-0.172767	-0.816302	-0.779307	0.5008	0.0104237
1449391_at	Zfp37	-0.0133482	0.11048	0.375075	0.156577	0.150515	-0.126559	0.11048	0.147475	-0.00655907	-0.167622	0.278322	0.0563928	-0.0201695	-0.30664	-0.611986	-0.0235923	-0.446648
1419108_at	Ophn1	-0.179707	-0.265492	-0.0341666	0.122202	0.271151	0.171474	0.0666638	-0.132142	0.117836	0.0415331	0.0507223	-0.245671	0.349567	-0.332606	-0.375042	0.338354	-0.268346
1418102_at	Hes1	-1.09287	-0.797012	-0.979876	0.89881	0.610606	1.06203	0.984852	0.853436	0.425067	0.0460225	-0.579012	-0.931741	-1.56277	-1.45275	-1.18837	-0.313989	-0.582787
1448821_at	Tyr	-0.567141	0.815973	0.705139	-0.382546	0.228547	-0.448046	0.495686	-0.0153789	-0.195562	-0.0153789	-0.0689283	-0.455951	-0.615018	-0.61945	-0.730126	0.439266	0.077913
1455206_at	C130006E23	0.0749055	0.0210624	0.156421	-0.188391	-0.190489	-0.506785	0.213084	0.595407	0.0892479	-0.0348684	-0.0348684	-0.0481259	-0.0955109	-0.442228	-0.609733	0.450087	0.0187937
1438181_x_at	Tm2d2	-0.610292	-0.202902	0.380964	-0.542188	0.461964	0.00486236	0.143142	0.687905	0.00486236	-0.0414004	-0.122999	-0.122999	-0.0561671	-0.00369965	-0.176849	-0.322768	-0.0952832
1423274_at	Ints6	0.101225	-0.0479826	0.0470646	0.08811	0.137145	0.015743	-0.09102	0.104021	0.459437	-0.135381	-0.221402	-0.427943	0.266688	-0.226075	-0.39337	-0.00619196	0.0538265
1419035_s_at	Csnk2a1	0.298628	-0.316082	0.38297	-0.563868	0.398164	-0.295935	-0.623989	0.73703	0.430768	0.419982	0.0484906	-0.468085	-0.692566	-0.85665	-0.599091	0.113534	0.241573
1454904_at	Mtm1	-0.944521	-0.529739	-0.232539	0.0458717	0.337748	0.575951	0.299666	0.21932	0.308692	0.812729	-0.258333	-0.291562	0.191241	-0.33961	-0.623717	-0.328905	-0.455087
1417831_at	Smc1l1	-0.584974	-0.305112	-0.166804	0.325059	0.267992	0.354638	0.245325	-0.0085998	0.240613	-0.187971	0.336774	-0.15567	0.0792165	-0.389718	-0.418705	0.338665	-0.586767
1431602_a_at	Ugcgl2	-0.166071	-0.307136	0.261756	-0.272682	0.553398	-0.198043	0.126308	0.173926	0.322177	0.226059	-0.00539792	-0.0594378	0.183264	-0.123234	-0.0928608	-0.712039	-0.439419
1424350_s_at	Lpgat1	-0.261687	-0.172419	-0.0805987	0.13237	0.269165	-0.111878	0.31006	0.135703	0.11896	0.0166144	-0.0961535	0.136812	0.0768092	-0.0274407	-0.247143	0.100883	-0.546815
1440831_at	Bach1	0.0362111	0.258117	0.264425	0.197034	0.127405	-0.213951	-0.224104	-0.0520671	-0.00229366	0.344006	-0.218004	-0.0672184	-0.0151645	-0.11617	-0.380339	-0.110509	-0.0478531
1426342_at	Stt3b	0.268543	-0.274013	0.198422	-0.111886	0.0518617	0.348742	0.13097	-0.169284	-0.247356	-0.380198	0.306664	0.412283	0.234104	-0.0902003	-0.396756	-0.525328	-0.229602
1415931_at	Igf2	-0.496073	0.203928	-0.235893	-0.0953626	0.71569	-0.069676	0.378914	-0.069676	-0.279395	0.568057	-0.0781875	-0.193665	-0.157139	-0.294192	-0.294192	0.131958	-0.407605
Cluster 2
Probeset	Gene Symbol	Log 63_MOE430A	Log 103_MOE430A	Log 73_MOE430A	Log 113_MOE430A	Log 121_MOE430A	Log 191_MOE430A	Log 201_MOE430A	Log 41_MOE430A	Log 221_MOE430A	Log 91_MOE430A	Log 232_MOE430A	Log 132_MOE430A	Log 142_MOE430A	Log 172_MOE430A	Log 162_MOE430A	Log 152_MOE430A	Log 182_MOE430A
1425557_x_at	Tsc22d3	-0.0924958	0.0679688	0.405004	-0.523443	-0.43872	-0.26332	0.300438	-0.121554	0.305905	0.857751	-0.0781833	-0.0968175	-0.381363	-0.271439	-0.00867586	-0.232879	-0.15121
1428882_at	Wipi2	-0.498229	0.462729	-0.314365	-0.134881	0.426295	-0.113267	-0.0273826	-0.078821	0.119051	-0.140335	0.161784	0.517443	0.0320163	-0.196045	-0.239286	0.143945	-0.708996
1416782_s_at	Praf2	-0.0846403	0.441806	0.166778	-0.661327	0.56524	-0.191091	-0.501691	-0.0371399	0.125629	0.28245	0.138614	0.0201174	-0.00108867	0.0271174	-0.141586	-0.215669	-0.515865
1432543_a_at	Klf13	-0.220033	0.244248	0.169738	-0.0178186	-0.0801029	-0.323869	0.440821	-0.684902	-0.595542	0.164631	0.579668	-0.101477	-0.378731	-0.274481	0.367154	0.107228	-0.0770752
1452411_at	Lrrc1	-0.978261	0.0579588	-1.97013	-1.11495	-0.581681	0.309021	0.620222	0.14659	0.514135	0.161463	0.467022	-0.0238021	-0.838537	0.278647	0.920455	-0.0664885	-0.619318
1449042_at	Ctcf	-0.523297	0.0885566	-0.36064	0.13421	0.115586	0.0578995	-0.00372913	-0.282176	0.0785714	0.225637	0.128601	-0.0111052	0.0250681	0.0476991	0.362809	-0.0609698	-0.296986
1450350_a_at	Jundm2	-0.48372	-0.157492	0.440498	-0.845411	0.174218	-0.0488248	-0.0307344	0.513201	0.304614	0.0308534	-0.172289	0.648461	-0.291075	0.120594	-0.194773	-0.408797	-0.453282
1452118_at	2600005C20Rik	0.207465	0.0843583	0.0759385	-0.115501	-0.186966	-0.172233	0.0609205	0.0257068	0.0410939	0.43822	0.173871	-0.269566	-0.351057	-0.197919	0.257007	-0.195565	-0.127418
1448632_at	Psmb10	-0.122908	0.250192	-0.206837	-0.438058	-0.38549	-0.345301	-0.240841	-0.134277	0.0657678	0.293261	0.652054	-0.026547	-0.28324	0.161855	0.180328	0.00902526	0.101101
1448869_a_at	Mrps16	-0.438984	0.422453	0.0374323	0.166556	0.065095	0.0640983	-0.0227103	-0.0624299	-0.0733553	0.162836	-0.0843641	-0.162121	-0.164456	-0.0782989	0.119838	-0.00586731	-0.134398
1416141_a_at	Rps6 /// LOC666577 /// LOC667739 /// LOC671306 /// LOC672620	0.0979069	0.196044	-0.198484	-0.430198	-0.177756	-0.0588593	0.0577151	-0.0344716	0.0633708	0.114595	0.305975	0.0766398	-0.121936	-0.0069523	0.193862	-0.105245	-0.146734
1429200_at	Saal1	-0.538707	0.108519	-0.294288	-0.13481	-0.260951	0.158657	0.4024	0.0942773	0.269282	0.191139	0.0653646	0.00269377	-0.00035955	0.00269377	-0.305574	0.238531	-0.355526
1415742_at	Aup1	-0.364714	0.46383	-0.503442	-0.342836	-0.251688	0.0984984	0.0124784	0.20795	0.259711	0.321906	-0.247165	-0.00268804	-0.125968	-0.00459511	0.413302	-0.165958	-0.231447
1422158_at	Clstn2	-0.428522	0.677565	-0.154904	0.0461044	0.123229	0.441199	0.680254	-0.360618	-0.223617	0.115302	-0.035377	0.0626873	-0.213598	-0.0847431	-0.248972	-0.34413	-0.987644
1436995_a_at	Rpl26	0.188262	0.380513	-0.230599	-0.240034	-0.393164	-0.33368	0.064401	-0.226955	-0.04678	0.258516	0.208564	0.388809	-0.0320689	-0.0772821	0.394693	-0.229939	-0.551396
1437975_a_at	Rpl23a /// LOC385336 /// LOC666448 /// LOC666501 /// LOC666548 /// LOC666738	0.139226	0.354397	-0.322848	0.017789	-0.256873	-0.202098	0.0224737	-0.200184	-0.0528471	0.33181	0.0640597	0.297991	-0.0568661	-0.110423	0.23792	-0.136027	-0.431333
1416904_at	Mbnl1	-0.398451	0.359777	0.319489	-0.56523	0.580394	-0.764626	0.119897	0.27673	-0.193261	-0.0527798	0.0842729	0.190007	0.102195	-0.206069	-0.281521	0.0676466	-0.318792
1453362_x_at	Rps24	0.348719	0.680692	0.025241	-0.732437	-0.268247	-0.231754	0.124529	0.136178	0.179186	-0.00794809	-0.177466	0.028317	0.079732	-0.222521	0.302241	-1.01689	-0.0572399
1449684_at	Oxsm	-0.383843	-0.0679808	0.42207	0.0108746	0.0337146	0.160189	0.170531	0.0450004	-0.0598984	0.114497	0.167092	-0.0842826	-0.373789	-0.0398885	0.44497	-0.850227	-0.208324
1422293_a_at	Kctd1	-0.553925	0.424959	0.00699884	0.0866721	0.0318592	-0.0199997	0.228197	-0.0720256	-0.151893	-0.0217041	0.263611	0.215232	0.0675633	0.00532615	-0.303274	-0.386468	-0.144447
1451412_a_at	Ift20	-0.0842103	0.110121	-0.316759	-0.367857	-0.228363	-0.168724	-0.152128	-0.0607876	0.420207	-0.138053	0.236143	0.259369	-0.010772	0.0722837	0.426535	-0.0596816	-0.271244
1419444_at	Sap18	-0.0234455	0.518454	-0.309916	-0.0425052	0.0783325	-0.460566	-0.0957032	-0.0497181	0.00982894	0.237352	0.0249117	0.377188	-0.00801266	-0.092941	-0.164504	-0.195278	-0.117151
1416162_at	Rad21	-0.519524	0.218147	-0.971479	-0.882598	0.446571	-0.523055	-0.464162	-0.264743	0.0285209	0.774625	-0.460771	0.378166	0.389482	0.175207	0.21391	0.230784	-0.0869563
1426829_at	Rxrip110	0.01384	0.134715	-0.113647	-0.0370144	-0.00369705	-0.00310903	0.0477197	0.246241	-0.0436502	-0.101637	-0.2556	0.106114	0.14377	0.121834	0.0863582	-0.0113631	-0.482669
1417316_at	Them2	0.000957763	0.0632212	-0.642898	-0.148581	-0.143666	0.114727	0.535224	0.0461139	0.510491	-0.0890969	-0.0456576	0.386849	0.131044	-0.138767	-0.185149	-0.39887	-0.599626
1456109_a_at	Mrps15	-0.173732	-0.0177718	-0.580948	-0.358438	-0.237018	-0.126826	0.118418	-0.198085	-0.113106	0.198574	0.0815416	0.482504	0.29479	-0.10128	0.370199	0.0872368	-0.129225
1427456_at	Wdfy3	-0.408638	-0.105983	-0.131147	0.177463	0.194443	0.0489273	0.536486	-0.348378	-0.0396252	0.0225473	0.394804	0.152192	0.208999	0.0401874	-0.0690416	-0.230381	-1.13822
1451748_a_at	Setd3	-0.329872	0.0285241	-0.488301	-0.377787	0.297423	0.109485	0.0728501	-0.312663	-0.0668377	0.052334	0.286172	0.364934	0.265313	-0.00180162	-0.106656	-0.118237	-0.0179816
1451158_at	Trip12	-0.715181	-0.430854	0.00674083	0.0671581	0.544357	0.187313	0.475218	-0.605702	-0.0563176	0.519135	-0.365975	-0.197618	0.281823	0.37193	0.00674083	-0.0850384	-1.14425
1454663_at	Eif5	0.31336	-0.0966497	-0.142401	-0.503931	-0.000119396	0.166023	0.0413963	-0.142961	0.419984	0.08223	0.21668	0.0624436	0.0280218	-0.0559927	-0.115216	-0.138486	-0.437831
Cluster 3 or "Wnt cluster"
Probeset	Gene Symbol	Log 63_MOE430A	Log 103_MOE430A	Log 73_MOE430A	Log 113_MOE430A	Log 121_MOE430A	Log 191_MOE430A	Log 201_MOE430A	Log 41_MOE430A	Log 221_MOE430A	Log 91_MOE430A	Log 232_MOE430A	Log 132_MOE430A	Log 142_MOE430A	Log 172_MOE430A	Log 162_MOE430A	Log 152_MOE430A	Log 182_MOE430A
1420360_at	Dkk1	0.553641	0.63027	0.189957	-0.874787	-1.7781	-1.76531	-1.60287	-2.28627	-1.40306	-0.944376	-0.363959	-0.191477	0.629598	1.19406	0.714114	0.607091	0.704055
1449643_s_at	Btf3	0.241673	0.554383	-0.0276116	-0.152491	-0.192132	-0.307207	-0.376761	-0.315939	0.221538	0.0753434	-0.0784119	0.0750763	-0.00173934	-0.105104	-0.00371312	0.0385504	0.0540854
1420029_at	Mcm3	0.339157	0.672856	0.321669	0.0892725	-0.427073	-0.550456	-1.18789	0.0473307	-0.0358826	0.321669	-0.563395	-0.259779	0.356435	-0.0358826	-0.119406	-0.187886	0.185221
1427044_a_at	Amph	-0.248578	-0.204369	0.480612	-0.29208	-0.165323	-1.1519	-0.526792	-0.387715	-0.210319	-0.112374	0.0171745	0.45578	-0.174986	0.223965	1.00439	-0.236386	0.258835
1455676_x_at	Tial1	0.177609	0.372973	0.055173	0.0756372	0.0270778	-0.294062	-0.457929	-0.0417887	0.294833	0.317348	-0.317887	-0.227366	-0.179292	-0.0506328	-0.224861	-0.023173	0.175715
1415913_at	Rps13 /// LOC625298 /// LOC628061 /// LOC633920 /// LOC637251 /// LOC668239 /// LOC671723 /// LOC671887	0.419174	-0.105247	-0.0518971	-0.17613	-0.15552	-0.462181	-0.424706	0.292394	-0.147018	-0.0710695	-0.0267241	0.217998	0.312259	0.143721	0.126994	-0.111849	-0.110196
1417978_at	Eif4e3	0.136464	0.484862	0.375938	-0.224872	-0.0295621	-0.38353	-0.517227	0.361228	-0.480074	0.380434	0.0152161	0.329607	-0.0719306	-0.237735	-0.374033	-0.226581	-0.14113
1449354_at	U2af1-rs1	0.00755786	0.299693	0.0158019	0.201924	0.0116857	0.00617927	-0.18371	-0.448949	-0.0529443	0.237607	0.0643004	-0.154123	0.181305	0.0787999	-0.152583	-0.178998	-0.125131
1430417_s_at	0610025P10Rik	0.6935	-0.0802243	0.0403717	-0.161725	-0.738062	-0.224283	-0.0417502	0.0076084	0.202175	0.14522	-0.0186666	-0.0356397	-0.0928575	0.0310865	-0.238249	0.0345754	0.0449921
1420843_at	Ptprf	0.471258	-0.117329	0.390334	-0.137566	-0.154363	-0.0144662	-0.338605	-0.168174	-0.260705	-0.19797	0.0778958	-0.0918769	0.343447	-0.0655194	-0.0526524	0.0885824	-0.0730784
1436845_at	Axin2	0.342041	0.195306	0.151585	0.215047	-0.238627	-0.380164	-0.431032	-0.411982	-0.364209	-0.317375	-0.141293	-0.191303	0.085202	0.420653	0.300682	-0.00279165	0.281697
1439255_s_at	Gpr137b /// LOC664862	0.148924	-0.12878	0.335593	-0.426248	0.355188	-0.8567	-0.413757	-0.209242	-0.0852107	0.106196	0.165668	0.236057	0.325694	0.131985	0.0289962	-0.152797	-0.0951489
1449169_at	Has2	0.0329107	0.18656	-0.0995729	-0.0200706	0.0965132	-0.170675	-0.602786	-0.42793	-0.360328	-0.118707	0.215114	-0.111981	0.205146	0.505523	0.14545	-0.0102106	0.140631
1437354_at	C230091D08Rik	0.43229	0.28671	-0.0146548	-0.241549	-0.361353	-0.527303	-0.759346	0.0420028	0.317637	0.0401496	-0.626839	-0.199342	0.374633	0.0549088	0.18974	0.194747	0.123024
1448555_at	D15Ertd682e	0.228303	0.0959189	0.0517824	0.0936688	-0.325879	-0.600405	-0.576319	-0.0893576	0.515073	0.142378	0.16613	0.118967	0.0134127	-0.575125	-0.0851031	0.0401446	0.258079
1417937_at	Dact1	-0.0486853	0.0838534	-0.056039	0.121021	-0.100626	-0.330186	-0.309182	-0.184143	-0.418248	-0.199983	-0.0975647	0.129657	0.276436	0.378969	0.18023	0.0758417	0.21712
1460205_at	Dcakd	-0.18125	-0.0418202	0.31094	0.188147	0.09535	-0.522489	-0.230542	-0.212891	0.256078	-0.108411	-0.0100914	-0.0519379	0.225942	0.10366	0.116858	-0.0667825	-0.113218
1448352_at	Luzp1	0.275665	0.548231	0.164961	0.119101	-0.101618	-0.180389	-0.209926	-0.284108	-0.279283	0.0764472	-0.152548	0.339795	0.188663	-0.186023	0.220523	-0.350877	-0.717792
1436902_x_at	Tmsb10	0.105174	0.400938	-0.0925912	0.130941	-0.376604	-0.306439	-0.254227	-0.127646	-0.0267315	0.157837	0.0754934	0.246028	0.0934057	0.0562446	0.27807	-0.181441	-0.513393
1417045_at	Bid	0.751252	0.507712	0.28503	-0.0973309	-0.50273	-0.783337	-0.725122	-0.369361	0.117885	0.182311	-0.464807	0.384701	0.0972909	-0.344105	0.147122	-0.300944	0.0693669
1450790_at	Tgn	-0.173716	0.426776	-0.474718	-0.601299	-0.0417591	-0.675631	-0.35039	-0.33984	0.516599	-0.0226503	-0.337215	-0.355694	0.417478	0.463379	0.609346	0.110244	-0.134441
1449039_a_at	Hnrpdl	-0.117652	0.292838	-0.0571984	0.200878	-0.165997	-0.433142	-0.241532	-0.105691	-0.0450661	0.085341	-0.0369716	0.170393	-0.00137291	-0.0177653	0.20223	-0.110424	0.191215
1419257_at	Tcea1	-0.0426066	0.399028	0.189195	-0.0826194	0.00789288	-0.312264	-0.333439	-0.124745	-0.093036	0.190757	0.143139	0.108019	0.0796319	-0.0325466	-0.19135	0.0052319	-0.105444
1428127_at	4921506J03Rik	-0.173396	0.438503	-0.174651	0.0241039	0.0116478	-0.0728286	-0.651563	-0.180104	-0.0546081	0.4242	-0.0511451	0.109441	-0.0369953	-0.028269	0.0237391	0.149118	-0.0775177
1429193_at	Ankib1	-0.0313564	-0.107222	0.166859	0.242671	-0.170246	-0.216761	-0.558966	0.242671	-0.352515	-0.283042	0.172218	0.0939179	0.285327	0.181547	-0.113728	0.0170912	0.121878
1426275_a_at	Uxs1	0.422968	0.195618	0.183983	-0.0972722	-0.290678	-0.0726403	0.0136933	0.0397472	-0.485934	-0.393696	0.105981	-0.0279818	-0.272531	0.125881	-0.0279818	0.0267791	0.246843
1450879_at	Atp9b	-0.233925	-0.277758	0.682766	0.179312	-0.83699	-0.405651	-1.51506	-1.5776	0.0844004	-0.455119	0.742498	0.0640599	0.168465	0.121431	0.624428	0.469555	-0.0869681
1427737_a_at	1200011M11Rik	0.304185	0.185906	-0.272007	-0.13342	0.0263603	-0.34538	-0.547014	-0.49599	-0.0928384	0.208301	0.211715	0.177199	0.0908278	0.268561	-0.0492742	0.0702842	0.0302333
1427943_at	Acyp2	0.130628	0.494903	0.00788539	0.398345	-0.44668	-0.900398	0.188294	-0.287824	-0.439067	-0.234136	0.0891092	0.581664	0.224697	-0.431494	-0.166573	-0.138558	0.12036
1452675_at	Rbm22	0.00683151	0.158946	-0.13346	-0.249756	-0.222074	-0.105493	-0.570354	-0.0863522	-0.0499748	0.149895	0.0431346	0.0785465	0.284644	0.398565	0.0646999	-0.0592751	0.0289422
1426232_at	BC024479	0.114044	0.0569533	0.0431528	0.0140177	-0.135535	-0.5187	-0.375402	0.347558	-0.071077	0.281385	-0.187305	-0.0454892	-0.00134536	-0.0585239	-0.199066	0.188652	0.264356
1438769_a_at	Thyn1	0.0209358	0.704347	0.388117	-0.0569309	-0.157112	-0.402276	-0.0275523	-0.110833	-0.18082	-0.00248313	-0.128353	-0.179415	-0.136511	-0.0672914	0.0737525	-0.0856033	-0.0174723
1424942_a_at	Myc	0.320747	0.372852	0.252852	-0.0826341	-0.105518	-0.592204	-0.361858	-0.609942	-0.2189	-0.480574	0.123748	-0.328435	0.316058	0.313707	0.319966	0.0662697	0.0690593
1416116_at	Orc3l	-0.000896808	0.827652	0.0411848	-0.253598	-0.000896808	-0.320539	-0.246348	-0.0986906	0.229751	0.0791911	0.00519052	-0.0411031	0.061774	-0.162079	-0.551203	-0.339699	0.221931
1423625_a_at	Dnajc19	0.138272	0.460838	-0.0213299	0.118373	-0.22685	-0.252532	-0.283795	-0.34843	-0.0142265	0.376335	-0.123105	0.202486	-0.246692	-0.0617685	0.0379625	-0.0824209	0.0317986
1423460_at	Perq1	0.0981916	-0.308965	0.186849	-0.161798	-0.54773	-0.470355	0.0376743	0.0385569	0.0964973	0.20426	-0.278966	-0.196687	-0.102215	0.106633	0.544634	0.0725658	0.256025
1448543_at	2310042G06Rik	0.676289	0.359039	0.207962	-0.269523	-0.372378	-0.173516	-0.391191	0.355281	0.0675388	-0.410253	-0.42382	0.140672	-0.463089	-0.134835	0.491987	-0.29817	-0.105196
1436854_at	Trpc2	0.328265	0.104577	-0.138633	0.172516	-0.231026	-0.219621	-0.0859095	-0.598512	-0.684744	0.267427	-1.19336	0.0709176	0.521881	-0.00536603	0.175398	0.186871	0.38664
1429962_at	Cebpz	0.073948	0.532454	-0.0280144	0.319909	-0.0537446	-0.197939	0.0534354	-0.326454	0.140291	-0.409444	-0.317521	0.0499881	0.127264	-0.218579	0.216073	-0.197939	-0.114339
1421996_at	Tcfap2a	-0.305895	0.201227	0.978834	-0.345788	-0.00333234	-0.443399	-0.373009	-0.462764	0.261473	0.195061	-0.482393	-0.666593	0.336211	0.255561	0.0522965	0.000208016	-0.200542
1448260_at	Uchl1	-0.276052	0.175937	0.311177	0.632652	-0.0439706	-0.167922	-0.103106	-0.269263	-0.26588	-0.0702819	-0.0673346	0.0594225	-0.00961911	0.112371	0.311177	-0.468697	-0.296613
1424092_at	Epb4.1	0.0914991	-0.106654	-0.087687	-0.165101	0.284924	-0.7745	-0.400809	-0.332232	-0.0935876	0.379113	0.426062	-0.0678035	0.455455	-0.186382	-0.141682	-0.0516322	0.215989
1423078_a_at	Sc4mol	-0.441804	0.100439	0.110501	0.234212	-0.24032	-0.680141	-0.644865	-0.118493	0.418442	0.239076	0.295681	0.308592	-0.128899	-0.467988	-0.624107	-0.0569192	0.743416
1417259_a_at	Capzb	-0.0349787	-0.053211	-0.10792	-0.180287	-0.367007	-0.184003	-0.178804	-0.116415	0.398229	-0.0209557	0.243075	0.0235391	0.0280425	0.238086	0.20267	-0.287317	0.157582
1419645_at	Cstf2	0.0632483	0.0919986	-0.0664885	0.250521	0.225379	-0.132228	-0.196358	-0.17752	0.179842	-0.175182	-0.231548	-0.0831925	0.546127	-0.23479	-0.242111	-0.139805	0.0413032
1437052_s_at	Slc2a3	-0.205046	-0.113686	0.815776	0.0856845	-0.0841626	-0.622204	-0.609699	-0.532706	0.7516	-0.201492	-0.263146	-0.463563	-0.531112	-0.377675	0.695781	0.107138	0.235004
1451051_a_at	Scyl1	-0.138237	-0.112507	0.191827	-0.371176	-0.475077	-0.513045	-0.0694382	0.14992	0.332278	0.221033	-0.4704	-0.442655	0.263761	-0.145674	0.364045	0.425555	0.20358
1438675_at	Sfrs8	-0.01346	-0.101149	0.0878847	0.262489	-0.106931	-0.657542	0.213837	-0.242505	-0.091563	-0.00623743	-0.0820403	-0.188371	-0.0896534	0.0589106	0.0996482	0.378771	0.185732
1429530_a_at	4122402O22Rik	0.298698	0.0343023	-0.0198312	0.387761	0.246735	-0.412414	-0.423598	-0.96979	0.47466	-0.694512	0.0137214	-0.694512	0.0586179	-0.325934	0.0343023	0.253772	0.647594
1448705_at	Zbtb22	0.277455	-0.237118	0.0621261	0.161388	0.0130038	-0.455092	-0.272963	0.342355	0.259644	0.0652055	-0.251094	-0.239649	-0.222024	-0.113591	-0.0667717	-0.138173	0.451505
1439415_x_at	LOC622373	0.302616	0.1032	-0.111457	0.1032	-0.193465	0.0876029	-0.201655	-0.0834427	0.224292	0.108729	-0.0485572	-0.251792	-0.258896	-0.416766	0.330333	-0.0241455	0.0887225
1450755_at	Pafah1b2	-0.317616	0.0471624	-0.332276	-0.0343915	0.0492204	-0.0159854	-0.528562	-0.161905	0.150469	0.0138279	0.354809	0.0420044	0.0190874	-0.0138353	-0.158338	-0.238916	0.685034
Cluster 4
Probeset	Gene Symbol	Log 63_MOE430A	Log 103_MOE430A	Log 73_MOE430A	Log 113_MOE430A	Log 121_MOE430A	Log 191_MOE430A	Log 201_MOE430A	Log 41_MOE430A	Log 221_MOE430A	Log 91_MOE430A	Log 232_MOE430A	Log 132_MOE430A	Log 142_MOE430A	Log 172_MOE430A	Log 162_MOE430A	Log 152_MOE430A	Log 182_MOE430A
1417980_a_at	Insig2	-0.1689	-0.463643	-0.14943	-0.100005	0.270434	0.0320522	0.180982	0.162407	-0.262009	-0.370534	-0.761724	0.368234	0.220428	0.290532	0.165519	0.137261	-0.04141
1421948_a_at	2610507L03Rik	-0.377941	-0.498774	-0.13702	0.0249478	-0.391509	-0.306588	-0.207266	-0.249881	-0.17074	-0.0350102	0.274442	0.129977	0.273726	0.495095	0.127601	0.304906	0.267265
1452148_at	Lrpap1	0.0196597	-0.209932	-0.310671	0.302769	-0.554967	-0.24785	0.0729248	-0.115771	-0.228767	-0.22498	-0.0506499	-0.221203	0.217681	0.065214	0.35809	0.214896	0.486038
1452694_at	Ihpk1	-0.0973635	-0.0678543	0.162318	0.247965	0.275253	0.0718412	-0.129476	-0.409442	-0.431332	-0.0659505	0.481537	-0.465221	-0.039559	-0.208473	0.00277695	0.332664	-0.0602544
1450662_at	Tesk1	-0.392757	-0.759672	-0.854088	0.647182	1.06345	0.12485	-0.059735	-0.299648	-0.413149	-0.00454321	-2.13818	-0.433833	0.644718	-0.0963639	-0.0397804	0.695599	-0.37765
1438211_s_at	Dbp	0.0534432	-0.0649983	-0.368719	0.27075	0.220997	-0.477466	-0.0961929	-1.72925	-0.54043	0.565527	-0.285463	0.214656	0.088547	0.279891	0.535312	0.0746078	-0.0344639
1427014_at	Dennd4b	-0.197306	-0.286468	-0.182559	0.130539	0.236751	0.0370359	0.316773	0.0661403	-0.415587	0.212782	-0.58623	-0.00342608	0.0180111	0.0516615	0.318502	0.0328298	-0.0833496
1423953_at	Cdkal1	-0.180196	0.158768	-0.535506	0.0913049	-0.0925965	0.284909	-0.198841	-0.435378	-0.334001	-0.0244921	0.471881	0.153265	0.132906	0.0504437	0.00228246	-0.081741	0.169711
1450157_a_at	Hmmr	-0.437184	-0.042254	-0.462363	0.0135992	0.709819	0.0743909	-0.772906	-0.412437	-0.190045	-0.0460556	0.709819	0.242759	-0.281193	-0.0729508	0.201672	0.162677	-0.281193
1421877_at	Mapk9	-0.286669	-0.292706	-0.331016	-0.025644	0.299297	-0.0458927	0.217779	-0.135269	-0.751759	0.0960068	0.309295	0.21884	0.197466	0.0042059	0.0042059	0.0213373	0.112088
1420337_at	Gbx2	-0.223253	-0.0723399	0.253117	0.309942	0.106499	-0.255204	-0.261904	-0.31317	-0.928604	0.0198492	0.0517181	0.131426	0.452502	0.203721	-0.287879	0.260928	-0.00148327
1416903_at	Nucb1	0.0781983	-0.192498	-0.362891	0.0667935	0.329654	-0.235492	-0.544959	-0.58692	-0.43328	0.24295	0.0384117	0.371549	-0.139898	-0.0891473	-0.0134661	0.694825	0.117922
1423903_at	Pvr	0.263917	-0.234261	-0.279802	-0.55212	-0.777054	-0.170486	0.62905	-1.69064	-0.238343	0.303758	0.149882	0.414477	0.0860355	-0.178305	0.22887	0.626808	-0.105677
1426264_at	Dlat	-0.136362	0.293791	-0.096772	0.11939	0.339861	-0.158318	-0.110224	-0.390251	-0.675055	-0.208071	-0.0658638	0.0655706	0.29294	0.146037	-0.0260108	0.295492	-0.0636812
1424170_at	Phf5a	-0.178693	-0.457981	-0.0554124	-0.0430216	-0.107419	0.608083	-0.544328	-0.579686	-0.0751012	-0.0746207	0.104297	0.0967448	0.490103	0.101324	0.0686363	-0.0313189	0.138166
1426754_x_at	Ckap4	0.148276	-0.335422	-0.0104723	0.0544452	0.421369	0.0393626	0.0346899	-0.100125	-0.367534	-0.692171	-0.00685501	0.0852756	0.111029	0.139598	0.165476	-0.141832	0.116567
1423388_at	Ap1g1	-0.0555971	-0.00951197	-0.712571	0.0817427	0.294512	0.0636161	0.0602957	0.0232584	-0.0217754	0.0181333	0.0636161	0.33079	-0.0466195	-0.311087	-0.390643	0.610493	-0.554051
1424154_a_at	Hbld1	-0.53253	-0.0917872	-0.0523234	0.228707	0.250538	0.136394	0.095024	-0.119521	-0.123178	-0.172213	-0.0465248	-0.148418	0.194839	0.218148	-0.026982	-0.194483	0.160158
1416614_at	Cri1	-0.210174	-0.286889	-0.443125	-0.203748	0.220876	0.362716	-0.533713	-0.697405	-0.109437	-0.229626	0.0279577	-0.040249	0.766451	-0.0288443	0.122022	0.141333	0.388463
1450651_at	Myo10	-0.156687	-0.161174	-1.18382	0.240317	-0.322697	0.0973589	0.0122423	0.0122423	-0.292847	0.0398734	0.202394	0.699748	0.108586	0.195391	-0.0199981	-0.143308	-0.0488118
1436687_x_at	Zfp706	-0.327376	-0.539215	-0.359509	0.442265	-0.340143	-0.554012	0.906771	0.126846	-1.41246	-1.1427	-0.182381	0.181466	0.317751	0.389107	0.221115	-0.247034	0.61426
1434850_at	Iqgap3	-0.327845	-0.476332	-0.178868	0.274293	0.0719951	0.186297	0.012965	-0.0569129	-0.102986	-0.121586	-0.0145814	-0.0737165	0.322792	-0.153128	0.211283	0.218203	-0.0426639
1416013_at	Pld3	-0.61788	-0.154748	0.0178023	0.165602	0.065954	0.0472284	0.0299917	-0.168611	-0.164636	0.023039	0.149731	-0.030203	0.114187	0.190639	0.102691	0.042079	0.00197736
1416446_at	Tmem30a	-0.527661	-0.150294	-0.138889	0.221154	0.456706	0.0712062	-0.294684	0.101245	-0.300448	-0.331977	-0.11533	0.0396163	0.391705	0.288744	0.134094	-0.340265	0.0595534
1437325_x_at	Aldh18a1	-0.180601	-0.656399	-0.359093	0.319229	-0.037165	0.127952	0.0527742	-0.331361	-0.308007	-0.038232	0.188044	0.184389	0.260995	-0.0329045	0.365553	0.0702073	-0.0212527
1415982_at	Herpud2	0.145589	0.128353	-0.24117	-0.282068	0.060908	0.0241026	0.0203699	-0.500625	-0.617891	-0.223359	0.496691	-0.0407057	0.475037	-0.17977	-0.0882714	0.267117	0.060908
1451119_a_at	Fbln1	-0.205807	-0.510172	-0.172923	-0.0122092	0.146564	0.229614	0.0465633	-0.103825	-0.189271	-0.442883	0.392033	-0.170217	0.20975	0.0337081	0.12331	0.156032	0.153333
1426463_at	Gphn	-1.04293	-0.699444	-0.800727	0.627367	0.689376	0.395193	0.37211	-0.616302	-0.593402	-0.278306	0.176137	-0.164234	0.403755	-0.0160326	0.179465	0.357493	-0.576462
1449053_s_at	Cog1	-0.309453	-0.392389	-0.338764	0.123208	0.231317	0.0205126	-0.143653	-0.335477	-0.197825	-0.116606	0.504106	-0.122258	0.277121	-0.0277338	0.107598	0.0979075	0.255491
1453199_at	Acbd6	0.0389731	-0.192419	0.306359	0.12987	0.303801	0.0405103	-0.258932	-0.234558	-0.588918	-0.42296	-0.358738	0.105108	0.0374342	0.0281663	-0.318771	0.632115	0.207188
1433991_x_at	Dbi	-0.474201	-0.387987	-0.265192	0.540728	0.439211	0.442818	-0.0563653	-0.213837	-0.0506848	-0.293511	-0.0989257	0.268675	0.383324	-0.0355468	-0.476605	-0.777245	0.248689
1419218_at	Ltap	-0.155663	-0.732452	-0.754352	0.0667294	0.544777	0.169177	-0.159311	-0.460839	0.0807136	-0.0520043	0.197974	0.0110199	0.272972	0.124873	0.193691	0.17063	-0.135764
1424207_at	Smarca5 /// 9230115A19Rik /// LOC675704	-0.441388	-0.362526	-0.510472	0.245768	0.38634	0.398548	-0.0527014	-0.278977	0.0599604	0.13958	0.291983	0.102373	0.14792	-0.0386423	-0.207847	-0.0259421	-0.298553
1425154_a_at	Csf1	-0.495316	-1.13858	0.1744	0.53996	0.00634414	0.224406	-0.0311306	-0.0415222	-0.385343	-0.242635	0.356907	0.0720819	0.165392	0.0975607	-0.0276833	0.330289	-0.39864
1448155_at	Pdcd6ip	-0.227396	-0.184719	0.0385975	-0.108079	0.64009	0.12029	0.204206	0.0983037	-0.26338	-0.26452	-0.194456	0.00401229	0.0171963	0.23999	0.15308	-0.386946	-0.2668
1423995_at	Kif1b	-0.533853	-0.59916	0.114139	0.22843	0.36889	0.373498	0.142492	-0.0111916	-0.0712871	-0.176469	0.1618	-0.0513875	0.0975243	-0.0927355	-0.0838651	-0.206413	-0.0378641
1425177_at	Shmt1	-0.650642	-0.28123	-0.211622	0.0617946	0.152231	0.207148	0.100076	-0.354368	0.133629	-0.0149903	0.160655	0.0791194	0.271278	0.138968	0.301591	0.0555967	-0.57264
Cluster 5
Probeset	Gene Symbol	Log 63_MOE430A	Log 103_MOE430A	Log 73_MOE430A	Log 113_MOE430A	Log 121_MOE430A	Log 191_MOE430A	Log 201_MOE430A	Log 41_MOE430A	Log 221_MOE430A	Log 91_MOE430A	Log 232_MOE430A	Log 132_MOE430A	Log 142_MOE430A	Log 172_MOE430A	Log 162_MOE430A	Log 152_MOE430A	Log 182_MOE430A
1426891_at	Rpap1	0.314062	-0.22184	0.0921737	0.0504227	0.344982	-0.232108	0.148667	0.116656	-0.00635452	-0.240968	-0.249883	-0.466573	-0.286103	-0.0151938	0.154309	0.271085	-0.0773105
1415751_at	Hp1bp3	-0.135166	0.0205245	0.109936	0.189129	0.247199	0.0276983	-0.187659	0.0223994	-0.16508	0.146785	-0.207664	-0.210597	-0.424634	-0.00439092	-0.427617	0.304049	0.385941
1436944_x_at	4933439C20Rik	-0.175345	-0.272685	0.144772	0.930212	-0.232581	0.0916058	-0.0740006	-0.118553	-0.141356	-0.512285	-0.900892	-0.755789	0.41864	0.176323	-0.417176	0.372333	0.312923
1425446_at	---	-0.0733291	-0.247283	0.188241	-0.0762584	0.37569	-0.0386333	0.153655	-0.0704057	0.0739842	-0.176423	-0.339293	-0.445126	-0.120927	0.0473163	0.229155	0.255023	0.00359489
1418669_at	Hspg2	-0.49472	0.111601	0.208906	-0.0261095	0.455085	0.235723	0.316902	0.211803	0.0890176	-0.355262	-0.93713	-0.529242	-0.522271	-0.243895	0.196933	0.292173	0.198881
1428485_at	Car12	0.0263289	-0.141465	-0.243545	-0.0746	0.332575	-0.111662	0.113792	-0.000730146	-0.0207332	-0.152457	-0.372553	-0.54288	0.0214466	0.118372	0.191915	0.26189	0.296656
1425336_x_at	H2-K1	-0.382823	0.929121	0.442722	0.4937	-0.360386	-0.424111	0.780891	-0.239439	-0.339754	-0.724865	-1.07574	-1.88859	-0.577839	-0.23263	-0.473021	0.584396	0.670452
1429782_at	Grcc10	0.114522	-0.168932	0.184911	-0.106247	-0.192858	-0.246935	0.509436	0.311061	0.108661	-0.0770096	-0.300516	-0.292738	-0.246935	0.0568461	0.00730668	0.0156823	0.0384676
1449181_at	Fech	-0.133477	-0.31975	0.487604	0.68256	-0.170524	-0.329028	-0.395699	0.369262	0.411656	-0.639368	-0.911666	-0.395699	0.031472	-0.178888	-0.247601	0.153071	0.505983
1448765_at	Fyn	-0.401763	-0.0942647	0.383927	0.285254	0.157499	0.0138529	-0.197012	-0.157375	0.0549289	-0.456033	-0.499976	-0.52246	0.315148	0.447005	-0.401763	0.0766995	0.377194
1424614_at	Frag1	-0.568496	-0.302781	0.119352	0.172087	0.0839468	0.0131094	0.0916071	0.0117642	0.0423902	-0.0585579	-0.199457	-0.238942	-0.167104	0.0331378	0.281065	0.210118	0.220635
1460668_at	Gal	-0.126209	-0.180829	-0.4616	0.527085	-0.180829	0.196612	-0.0437473	0.21788	0.393269	-0.686813	0.145731	-0.803388	-0.922441	-0.578957	0.700792	0.541215	-0.0269716
1448667_x_at	---	-0.65146	-0.0772931	0.375933	-0.022616	0.105645	0.164429	0.371404	-0.0680351	0.0919438	-0.0866108	-0.0928563	-0.360279	-0.38689	-0.244512	0.413872	-0.326769	0.294535
1416809_at	Cyp3a11	0.350277	0.172634	0.489912	-0.0530784	0.172634	-0.412328	0.169314	-0.161785	-0.0569618	-0.270309	-0.288456	-0.349063	-0.320774	-0.243509	0.0150931	0.0801882	0.293459
1453314_x_at	2610039C10Rik	-0.0248569	0.0117982	0.548467	-0.111527	-0.0215712	-0.0605396	-0.0371272	0.117764	0.282904	-0.12104	-0.203738	-0.285262	-0.0418745	-0.185239	0.018654	-0.0711761	-0.0347595
1417152_at	Btbd14a	0.0266042	0.212948	0.293064	0.00587879	0.0311697	-0.0057653	0.212948	-0.127687	0.178379	-0.140466	-0.51002	-0.335313	-0.0581461	-0.280539	0.206907	0.0604984	-0.0198634
1437378_x_at	Scarb1	0.257831	-0.0802894	0.094332	0.18383	0.255252	-0.174485	0.3741	-0.403847	0.390643	-0.794637	-0.843546	-0.449388	-0.0103654	-0.140133	0.150916	0.0885496	0.347716
1416422_a_at	Ssb	-0.100567	0.294955	0.107408	0.431316	0.120554	-0.124922	-0.263202	-0.0592192	0.0490189	0.0317271	-0.293394	-0.280377	0.0919191	-0.243419	-0.228064	0.230737	-0.0238363
1416387_at	Pip5k2c	-0.11452	0.00522983	-0.168683	-0.177696	0.303296	0.0751857	0.453447	0.0762692	-0.103437	-0.313005	0.0577379	-0.518474	-0.255985	0.0210713	0.114743	0.131519	0.114743
1449099_at	Lrba	-0.584545	0.0163006	0.439215	0.698535	0.351506	-0.392898	0.124469	0.0865228	0.0145445	-0.641554	-0.689414	-0.724179	0.314873	-0.329072	-0.240429	0.352897	0.15508
1438669_at	Wdr40a	-0.0368876	0.115949	0.259803	0.271074	0.42633	0.168729	-0.270209	-0.222007	-0.200053	-0.687972	-0.160146	-0.619767	0.077948	-0.597047	-0.345672	0.50481	0.509576
1429451_at	2610301B20Rik	0.0590415	0.459509	0.440049	0.365111	0.422127	-0.577873	0.0543951	0.0520663	-0.0543111	-0.376239	-0.93171	0.0866098	0.0888835	-0.411158	-0.332986	-0.0745243	-0.0368539
1417399_at	Gas6	0.19403	0.170787	0.0116997	0.177466	0.765756	0.0485993	-0.441206	0.022869	-0.509295	-0.603477	-0.386001	-0.295355	0.0951997	-0.240907	-0.227611	-0.141966	0.574061
1431939_a_at	Mina	0.262788	-0.0760818	-0.148382	-0.205089	0.28812	0.171691	-0.260773	0.12389	0.30852	-0.284342	-0.368203	-1.19548	0.161759	0.333067	0.333067	-0.0241392	-0.123877
1424582_at	Mulk /// LOC667266 /// LOC672697	-0.223027	-0.0745697	0.129186	0.00688735	-0.011462	0.181616	0.307231	0.0495538	0.149458	-0.241183	-0.647226	-0.294954	-0.0224683	0.191175	0.142732	0.0856094	-0.00512803
1448880_at	Ube2l3	0.385153	0.20782	0.247751	-0.00410595	-0.101557	0.103694	0.219992	-0.153114	-0.262635	-0.713755	-0.64799	-0.114872	0.0243678	0.21544	-0.194919	0.370555	-0.0977758
1448883_at	Lgmn	0.0538683	0.172454	0.343988	-0.0901668	-0.13557	-0.527727	0.0805856	-0.0222628	0.301086	0.00588828	-0.568658	-0.50769	-0.439671	0.197081	0.433071	0.174522	0.00588828
1416137_at	Anxa7	-0.0487436	0.182037	0.647159	0.416031	-0.341525	-0.328063	-0.1716	0.405325	-0.045068	-0.0935978	-0.292766	-0.493528	-0.323603	0.0195411	0.178897	-0.155659	-0.112707
1417099_at	Ftsj1	0.0826027	0.296299	0.140215	0.154834	0.140215	-0.170052	0.0245849	-0.0270721	-0.0452325	-0.2961	-0.461837	-0.174042	0.143426	-0.163236	0.136997	0.102535	-0.0870834
1438067_at	Nf1	0.159835	0.0441476	0.292507	-0.0202317	0.038662	-0.0462269	0.399093	-0.0816322	0.0468825	-0.0667743	-0.446765	-0.416311	-0.259419	-0.190157	0.105776	0.276284	-0.133325
1450657_at	Ppie	-0.0744434	0.527612	0.105248	0.072559	-0.0181479	-0.182383	-0.0903387	0.413003	-0.204064	-0.754847	-0.630984	-0.259738	0.105248	0.292373	0.307137	-0.274955	0.0513648
1421294_at	Hdgfl1	-0.146382	0.0394542	0.68827	0.00806379	0.437674	-0.3566	0.0979657	-0.00419367	-0.648204	-0.227407	-0.193326	-0.157291	0.0153686	-0.143668	0.00806379	0.0607927	0.0298682
1420459_at	Dscr6	-0.0857078	0.0312683	0.768234	-1.00054	0.101444	0.208665	0.251733	0.0222514	-1.09549	0.26326	-1.3763	-0.317881	-0.300808	-0.0190368	0.243998	0.267081	0.439548
1422999_at	Map3k14	0.124014	0.27897	0.353148	0.217493	0.172464	-0.25726	0.234023	-0.158066	-0.187115	-0.214266	-0.626814	-0.277944	0.162903	-0.0341338	0.0799894	-0.221761	-0.00366857
1436691_x_at	Prdx1	0.200456	0.106788	0.0948946	0.0506021	-0.0592636	0.186853	0.105933	0.0842047	-0.406898	0.375571	-0.807793	-0.266982	-0.406066	0.177566	-0.0672155	0.0424635	0.153405
1459924_at	Atp6v0a1	-0.0884213	0.621541	0.297055	0.0351178	-0.0253298	0.0804418	0.180969	0.17302	-0.0670827	-0.413937	-0.558642	-0.478203	-0.0932063	-0.0460552	-0.055363	-0.0670827	0.0590364
1428878_a_at	Pitpnc1	0.116914	0.861237	0.155445	-0.108012	0.197084	-0.411674	0.237555	-0.421093	-0.48222	-0.146555	-0.559857	-0.591412	-0.303195	0.119081	0.460802	0.217461	-0.257482
1450695_at	Ahr	0.217718	0.300912	0.417345	0.221008	-0.0413696	0.187764	0.0831755	0.090389	-0.367245	-0.743288	-0.884644	-0.280945	-0.010175	0.217718	0.111816	0.0353876	-0.199517
1449270_at	Plxdc2	-0.121088	0.0794166	0.120776	0.255425	0.0401571	0.447713	0.0133778	-0.248981	-0.315324	0.0133778	-0.185556	-0.55479	-0.212962	-0.209015	0.182176	0.206023	0.151802
1435358_at	Cuedc1	0.0960899	0.0182591	0.473531	-0.0778999	-0.136648	-0.263832	0.114527	0.0632466	-0.470435	0.35577	-0.385939	-0.366631	-0.186561	0.123658	0.248557	-0.0214506	0.0409282
1416447_at	Tmem30a	0.435313	0.0822466	0.600095	0.147944	-0.00736958	-0.285485	-0.287602	0.435313	-0.475111	0.108242	-0.641121	-0.368196	0.144808	-0.383964	-0.377185	-0.12736	0.27243
1451281_at	Zfp96	0.206541	0.355231	0.462573	0.184311	0.0258214	0.0283196	-0.257863	-0.0859102	-0.288625	-0.132586	-0.467126	-0.230727	-0.0591433	-0.172192	-0.110433	0.179823	0.033303
1421373_at	Cox4i2	0.103304	0.145446	0.0365117	0.0222978	-0.117588	-0.0360008	0.571914	-0.107134	0.38275	-0.0509512	-0.326058	-0.903464	-0.530878	-0.0813248	0.60726	-0.326058	-0.141391
1416773_at	Wee1	-0.391192	0.394983	0.47471	0.435397	0.55372	0.132334	0.033583	-0.227099	-0.430813	-0.483027	-0.398695	-0.99836	0.231252	-0.164648	0.0142512	0.119551	-0.217484
1449176_a_at	Dck	-0.0795347	0.035816	0.142623	0.420157	-0.178248	-0.305221	-0.346193	0.1664	0.095317	-0.112816	-0.771159	-0.0844783	0.257774	0.202024	0.114138	0.115576	-0.0729695
1450619_x_at	Cmar	0.119134	0.0805359	0.299347	0.332575	0.0165478	9.73249e-05	0.223435	-0.209666	-0.270235	-0.142378	-0.428237	-0.419359	0.0789703	-0.00986378	0.299347	-0.144206	-0.133276
1439049_at	Dph5	1.07628	0.0366753	-0.445009	-0.139621	-0.118603	0.200939	0.337573	-0.490572	-0.502191	0.0123823	-0.529672	-1.27591	0.704001	-0.0040432	-0.00679907	-0.289273	-0.124577
1426453_at	Pitrm1	0.600724	-0.112475	-0.152914	0.334984	-0.0677584	0.303283	-0.0532266	0.0598115	-0.487888	-0.352476	-0.278031	-0.216972	0.0680454	0.160971	0.103574	-0.211979	-0.123371
1417374_at	Tuba4	0.181979	0.317244	0.0850364	0.0812712	-0.213271	-0.347234	0.197135	0.0495065	0.00250047	-0.178249	-0.265054	-0.487446	-0.216357	0.0261949	0.476697	-0.00148671	-0.043346
1423319_at	Hhex	-0.44051	0.35811	0.5025	0.307589	0.181233	-0.400432	0.76289	0.29544	0.161287	-0.518794	-0.982927	-0.590257	-0.215217	0.0390998	0.0643792	-0.106441	-0.595903
1451382_at	Chac1	-0.0978306	0.344114	0.36948	0.557797	0.174588	-0.0592421	0.192466	0.315033	-0.524503	-0.364346	-0.665515	-0.646322	-0.196746	-0.501326	0.156487	0.397495	-0.312999
1453317_a_at	Khdrbs3	0.0107095	0.110152	0.360383	-0.0254573	0.113417	-0.307721	-0.327948	0.160259	0.0983371	0.0837643	-0.487944	-0.410879	0.0453082	0.179077	0.321953	-0.183938	-0.0692008
1452203_at	5830411E10Rik	0.23763	-0.0723251	0.35754	0.296524	0.244826	0.135516	-0.0340863	-0.167821	-0.16464	-0.00250366	-0.354564	-0.428946	-0.376478	0.0477306	0.0228321	0.193687	-0.266674
1424954_a_at	---	0.338446	-0.0423377	0.0517845	0.164304	0.175006	0.16513	-0.137928	0.196982	-0.281353	-0.433106	-0.107682	-0.56936	0.308103	-0.124744	-0.0947698	0.0940385	-0.0328338
1424148_a_at	AW049765	0.0700701	0.407343	-0.0366254	0.120598	0.195839	-0.0489826	-0.115654	-0.0708657	-0.168603	-0.273445	-0.325107	-0.234112	0.0117714	0.095555	0.407343	-0.0122241	-0.29536
1421571_a_at	Ly6c	-0.0859359	0.522547	0.41807	0.130346	0.279161	-0.103111	-0.0110819	0.147391	0.147391	0.263613	-0.745348	-0.579925	-0.360971	-0.517189	0.159443	-0.183035	-0.155898
1425838_at	Atp9a	-0.193774	0.110667	0.205974	0.369786	0.0060958	0.0483483	0.438682	-0.047867	0.0335765	-0.246885	-0.311425	-0.748634	-0.179361	-0.00657061	-0.032242	0.352036	-0.252909
1450869_at	Fgf1	0.216294	0.297907	0.37515	0.0634422	0.280977	0.0634422	0.23148	-0.223552	-0.297916	-0.372491	-0.364857	-0.0854212	-0.372491	0.0145326	0.203515	-0.455178	0.0116033
1418150_at	Mtmr4	0.432176	0.105481	0.0533922	-0.0993969	0.0356029	0.304294	0.232716	-0.0378326	-0.0644443	-0.395031	-0.349907	-0.17195	-0.0228434	0.22959	-0.0359504	-0.356938	-0.163706
1429356_s_at	Ggps1	0.00400749	0.238072	-0.0161422	-0.0263236	0.154008	0.302942	0.330331	-0.186067	-0.373504	-0.415706	-0.192932	-0.132296	-0.0741062	-0.0427647	-0.270679	0.194901	0.215784
1421472_at	2900083I11Rik	0.0884345	0.266109	0.36778	-0.075997	0.335407	0.0329901	0.288829	-0.0162908	0.202915	-0.135254	-0.32574	-0.702182	-0.0935198	-0.353619	-0.0673148	-0.200209	-0.0274745
1428340_s_at	Atp13a2	-0.013064	0.0105389	0.350497	-0.058388	-0.210391	0.189216	-0.291049	0.352807	-0.805622	0.343544	-0.720586	-0.334992	-0.166721	-0.0220156	0.708951	0.114944	-0.26248
1452041_at	Klhl26	0.222807	0.24201	0.401693	0.158383	0.0838704	0.0535974	0.234927	0.000294869	-0.358223	-0.601473	0.00696245	-0.939976	0.190955	-0.319129	-0.1585	0.0846586	0.102668
1450242_at	Tlr5	-0.193214	0.0537311	0.262577	0.477171	0.44669	0.198977	0.394413	-0.0247709	-0.233779	-0.600273	-0.643342	-0.481536	0.233113	-0.156354	-0.449331	-0.100271	0.115319
1436784_x_at	Sf3b4 /// LOC634414 /// LOC666113	-0.192292	-0.1287	0.088817	0.0329721	0.344935	0.325065	0.0970737	-0.000518102	-0.0473495	-0.0692143	-0.218062	-0.750417	0.275558	0.0637595	-0.0921375	-0.151844	0.0875425
1417087_at	Glg1	-0.17213	0.0856366	0.385865	0.204675	0.298728	0.0827811	0.166077	0.0162453	-0.161934	-0.108741	-0.106296	-0.275508	-0.439263	0.260703	0.267634	-0.578101	-0.350714
1456465_at	B430110G05Rik	0.0189468	0.105872	-0.0619029	0.229536	0.20242	0.109311	0.289883	0.0780599	-0.0794139	-0.319532	-0.36653	-0.45265	0.218433	-0.193424	-0.0218519	0.122986	-0.14141
1439111_at	---	0.115117	-0.0674528	0.379285	0.692346	-0.19833	0.464012	-0.04143	0.404562	-0.246481	-0.260539	-0.626393	-0.549948	-0.532785	0.183561	-0.206811	-0.505325	0.128664
1424619_at	Sf3b4 /// LOC634414 /// LOC666113	0.104705	-0.114058	0.183144	0.390564	-0.099834	0.28422	0.247976	-0.0166446	-0.364143	-0.436031	-0.390954	-0.218721	0.256431	-0.150795	-0.162019	0.00687899	0.13178
1434691_at	Sfrs2ip	0.0845991	0.245415	0.294548	0.519102	-0.0683309	-0.156257	-0.327661	0.0745571	-0.276423	0.47015	-0.396997	-0.392347	-0.122173	-0.232126	0.170393	-0.207412	-0.152321
1439461_x_at	2410003A14Rik	-0.117413	0.487794	0.149514	0.190778	-0.23349	-0.0437724	0.249149	0.278156	0.299871	-0.271016	-0.281056	-1.28914	0.313279	-0.31366	-0.301347	0.132974	-0.0644319
1437543_at	Fubp1	-0.116885	0.0620964	0.423436	0.0504003	-0.180236	0.0486377	0.0308922	0.112461	-0.113592	0.568258	-0.351195	-0.587486	-0.738576	0.408396	-0.217928	-0.182304	0.155133
1417748_x_at	Foxm1	0.339053	0.374257	0.161427	-0.0588823	0.346407	-0.423536	0.184863	-0.0768042	-0.362309	0.175259	0.10762	-0.593721	-0.234282	-0.199952	-0.0833768	-0.0556475	-0.0221135
1435170_at	2310007F12Rik	-0.188539	0.326746	0.196529	0.116202	0.16716	0.191067	0.180082	-0.123584	-0.276595	-0.428038	-0.259047	-0.114539	0.0890542	0.0270578	-0.314933	0.321757	-0.219721
1421568_at	Kcna6	-0.0929545	0.133944	0.279333	-0.0824622	0.16363	0.428622	0.20419	-0.107064	-0.387932	-0.857086	0.22123	-0.19852	0.189835	0.0505994	-0.0412395	-0.0720455	-0.308344
1426166_at	Mup5	-0.0689663	0.144185	0.617143	0.383856	-0.0529362	0.475124	0.108996	0.119643	0.295841	-0.0331458	-0.739001	-0.343329	-1.05294	-0.90173	0.464026	-0.182095	-0.486693
1416864_at	Surf6	0.220433	0.309337	-0.133468	-0.0282853	-0.0770006	0.0215633	-0.147681	0.179542	-0.226308	-0.485253	0.405648	-0.172379	-0.198563	-0.173417	-0.152792	0.422926	-0.111411
1438557_x_at	Dnpep	-0.121208	0.0481001	0.0616137	0.0903232	0.160346	0.248461	0.161976	0.179145	-0.108967	-0.169188	-0.301555	-0.460792	0.0463358	-0.0598735	-0.401075	0.277629	0.0920346
1417376_a_at	Igsf4a	0.0773334	0.0867684	0.257121	0.0974156	0.398831	-0.29963	0.0274293	-0.322723	-0.368288	-0.237299	-0.122151	-0.0697539	0.246828	0.179878	-0.00136253	-0.17601	-0.0437842
1421481_at	Tnfrsf9	0.0598094	0.39486	0.0151864	0.209247	0.397759	0.446186	0.113715	-0.030861	-0.0465426	-0.485427	-0.135978	-0.427816	-0.231326	-0.590699	-0.165638	-0.0386805	0.0264722
1450806_at	Tlx3	-0.0856646	0.230867	0.258406	0.16772	0.011047	-0.23127	0.531007	-0.0779907	0.0982982	0.108422	-0.0476967	-0.398007	-0.481593	-0.451536	0.233953	-0.152596	-0.128617
1425579_at	Gfra2	-0.263727	-0.208308	0.304322	0.186689	0.18077	0.414345	0.446767	0.115561	-0.0555281	-0.290199	-0.187105	-0.603419	-0.112531	-0.0416225	-0.0193079	-0.130816	-0.147474
1434923_at	2810437L13Rik	-0.412438	0.0877814	0.443398	0.175825	0.224445	0.22705	0.275401	-0.0327483	-0.108828	-0.200381	-0.411987	-0.139078	-0.391415	-0.0942994	-0.525327	0.301181	0.119601
1449646_s_at	Tigd5	0.16383	0.236196	0.404681	-0.0763733	-0.0351507	-0.111374	0.573582	0.0155293	0.23943	-0.148936	-0.333629	-0.494094	-0.0627667	-0.0157437	-0.469596	-0.373585	0.00340575
Cluster 6
Probeset	Gene Symbol	Log 63_MOE430A	Log 103_MOE430A	Log 73_MOE430A	Log 113_MOE430A	Log 121_MOE430A	Log 191_MOE430A	Log 201_MOE430A	Log 41_MOE430A	Log 221_MOE430A	Log 91_MOE430A	Log 232_MOE430A	Log 132_MOE430A	Log 142_MOE430A	Log 172_MOE430A	Log 162_MOE430A	Log 152_MOE430A	Log 182_MOE430A
1425424_at	MGC7817	-0.0650748	-0.376349	-0.280678	-0.178285	-0.163639	-0.136826	0.430317	0.0344608	-0.11251	0.048906	-0.0611914	0.0106746	0.103553	0.0649857	0.215033	-0.0515283	0.288393
1432623_at	Supv3l1	-0.359597	-1.13024	0.33896	-0.0706463	0.04162	0.215825	0.144341	0.106488	-0.149483	-0.177946	0.08119	0.135693	0.214457	0.272145	0.0736642	-0.311503	0.00884778
1416630_at	Id3	-0.508978	-0.604731	-0.48964	-0.203932	0.150768	-0.0661816	-0.104215	0.578603	0.443593	0.244939	-0.24248	0.329589	-0.361682	-0.33347	0.59868	-0.0790806	-0.167447
1452361_at	Rnf20	0.508913	-0.435053	-1.50544	-0.487521	0.53545	0.564947	0.0355765	-0.227458	-0.0123077	0.206052	0.20164	0.067447	-0.138072	-0.143674	0.481878	-0.391076	-0.625737
1425581_s_at	Galnt7	0.16945	-0.457246	-0.148078	-0.682667	0.260538	-0.430279	0.0909575	0.115567	0.327903	0.0971493	0.0690744	0.0145054	-0.0801315	-0.133505	0.510641	0.14276	-0.390751
1419159_at	Golga3	-0.423216	-0.450745	-0.32269	-0.049671	0.0102938	-0.114236	0.092348	0.094081	0.15678	-0.177639	-0.0535029	0.133375	0.0411645	0.121529	0.364888	0.251443	0.0536864
1450172_at	Pknox1	0.0126102	-1.31923	-0.556628	-0.568405	0.437496	-0.137199	0.0707132	0.434548	0.111882	0.275645	0.255745	0.141103	0.119243	-0.168226	-0.168226	0.715177	-1.07288
1422718_at	Ap3s2	-0.102145	-0.31981	-0.482869	-0.414634	-0.743439	0.469072	-0.554492	-0.134065	0.625954	0.0924713	-0.00155789	0.295424	0.0952272	0.170329	0.0589836	0.0730314	0.143953
1417548_at	Sart3	-0.586899	-3.5288	-0.668199	-0.132867	0.231705	0.957986	-0.0151721	-0.601798	0.770171	0.593964	0.522485	0.286672	-0.17681	-0.611816	0.108973	-0.253161	-0.705261
1417570_at	Anapc1	-1.46628	-0.343226	-1.54758	-2.07115	0.881109	0.128525	0.349515	-0.656109	-0.370707	-0.0122532	0.144791	0.567892	0.643099	0.312557	-0.148315	0.0684045	0.399173
1431125_a_at	Tarsl1	-0.372711	-0.40968	-0.375595	-0.51281	-0.178866	0.145412	-0.143201	-0.103606	0.105977	0.164071	0.34725	0.355971	-0.365047	0.219278	0.471225	-0.14402	0.259495
1437007_x_at	Usp39	0.244254	-0.490634	-0.451094	0.139609	0.102811	0.612847	0.0693598	0.534737	-0.174283	-0.00933297	0.655561	-0.549347	-0.582312	-0.602271	0.157386	-0.617148	-0.0931142
1425610_s_at	Galnt2	-0.3504	-0.442518	0.0867764	-0.490881	-0.00389392	-0.400849	-0.0514596	-0.0474353	-0.0195755	0.154723	0.0867764	0.0609144	0.140682	-0.311274	0.857042	-0.00779837	0.13715
1450039_at	Usp9x	-0.39766	-0.221601	-0.112803	-0.177093	0.154301	-0.0247243	-0.432114	-0.545414	0.440373	0.35707	0.326482	0.107092	-0.0181666	-0.0181666	-0.031312	0.180192	-0.00513991
1426524_at	Gnpda2	-0.12176	-0.561118	-0.447417	-0.14104	-0.0531962	0.391961	0.293277	0.129523	0.409736	-0.113274	-0.178174	-0.389911	0.216249	0.201019	0.0372476	-0.00333997	-0.100637
1448951_at	Tnfrsf1b	-0.529413	-0.861333	-0.140049	0.00144215	-0.331247	0.144227	0.119038	0.379247	0.190637	0.146998	0.209322	0.0257407	-0.0108624	-0.0515926	0.571008	-0.11327	-0.374315
1433952_at	Tufm	-0.1243	-0.87128	-1.28871	-0.22236	0.0868472	0.371476	-0.178036	-0.142953	0.160078	-0.145844	0.114293	0.446335	0.139447	0.256841	0.40347	0.0576129	-0.00269526
1425895_a_at	Id1	-0.636913	-1.41463	-1.17552	0.189364	0.241542	0.542296	0.671378	0.589124	0.401687	0.281798	0.179877	0.302346	-1.06505	-0.599869	0.127729	-0.374811	-0.397626
1419917_s_at	Tmed7	0.0947185	-0.631958	-0.306616	-0.21235	0.138308	-0.140267	-0.224262	-0.178085	0.0873238	0.144021	0.6841	0.212917	0.470504	-0.127305	-0.0857554	-0.21235	-0.272918
1452003_at	Rbm14	0.397659	-0.679509	-0.179809	-1.1873	-0.468485	0.412609	-0.592357	0.0637843	0.691258	0.213576	0.410128	0.434748	0.382552	-0.0752985	-0.300591	-0.358638	-0.567695
1423896_a_at	Rnf187	0.225329	-0.516795	-0.220317	-0.205368	-0.0411441	0.151515	0.14828	0.0622717	-0.0257619	0.0180958	0.335209	-0.0953522	0.0968734	-0.0281617	-0.107385	0.137614	-0.151428
1425270_at	Kif1b	-0.0100059	-0.54104	-0.458954	-0.446243	0.0893739	0.0937325	0.51203	-0.259542	0.036017	0.520149	0.0562578	0.00857979	0.326347	-0.0479114	0.222705	-0.111714	-0.628081
1450264_a_at	Chka	-0.0489803	-0.301111	-0.128227	-0.287842	-0.268888	-0.0218751	0.176252	-0.172252	-0.148072	0.058823	0.336213	-0.0292171	-0.0944631	-0.113846	0.525998	0.229517	-0.00609451
1449024_a_at	Hexa	-0.477392	-0.5695	0.314845	-0.799571	-0.337066	0.424611	0.0897485	-0.026462	0.207306	0.0768338	0.0568963	-0.190166	-0.156869	0.121869	0.399717	0.258771	-0.0249959
1420980_at	Pak1	-0.277938	-0.361727	-0.171163	0.014864	0.176045	0.402217	0.0988376	0.0566842	0.181048	-0.276957	-0.28285	-0.0957511	0.144193	0.079064	0.0488858	0.0721556	-0.0406311
1452033_at	Gle1l	0.163243	-0.283738	-0.283738	-0.393047	-0.177677	0.431533	-0.0997917	0.0271426	-0.074737	-0.0955856	0.0309949	0.168498	-0.202339	0.184152	0.316298	0.192775	-0.206869
1426355_a_at	6330578E17Rik	0.262187	-0.527917	-0.395598	-0.216633	0.119331	0.372605	-0.185511	-0.153791	0.0929203	-0.103719	0.0833695	0.330165	0.0554177	0.00594654	-0.533132	0.183913	0.19302
1419308_at	Invs	-0.893842	-0.611699	-0.569607	-0.400195	-0.0394472	0.300245	0.0622148	0.2748	0.342498	-0.0782664	0.0887411	-0.183669	0.579166	0.227837	-0.0426425	0.179293	-0.0141361
1452627_at	Senp6	-0.211433	-0.502696	-0.217523	-0.0824622	0.0318176	0.0491689	-0.0236574	-0.142607	0.127171	0.148163	0.115591	0.0389875	-0.0494974	0.2733	0.294852	-0.139135	0.0822666
1420384_at	Col4a3bp	-0.518902	-0.477679	0.427856	-0.0921512	-0.00171775	0.252157	0.332575	0.0520535	0.361258	0.00919803	0.130797	-0.457502	0.124117	0.323858	0.160476	-0.417973	-1.0201
1417675_a_at	Mdn1	-0.18669	-0.504128	-0.124285	-0.256201	-0.15475	-0.118034	0.253775	0.0204965	-0.00919916	-0.0498928	0.314535	-0.0469212	-0.0701126	0.322025	0.150124	-0.0454377	0.241978
1456447_at	---	-0.0513012	-0.284382	-0.682393	-0.487796	-0.256976	0.119744	0.0524879	0.116754	-0.0887759	0.0618459	0.0895613	0.0462153	-0.106137	0.378791	-0.021348	0.231771	0.447039
1455805_x_at	Ccdc22	-0.167878	-0.453996	0.110657	-0.0453718	-0.388046	-0.0348922	0.0561492	0.40045	-0.0141585	0.388821	-0.0683423	-0.106239	-0.147038	-0.117252	0.306053	0.0820569	-0.106239
1424103_at	Atg4b	0.147429	-0.447401	-0.111117	-0.0811814	-0.0215308	0.0448295	0.0717267	0.119056	0.046337	-0.119544	-0.160693	0.130472	-0.351973	0.20458	0.489168	-0.0239017	-0.203051
1428625_a_at	4932432N11Rik	0.182965	-0.728761	-0.74704	-1.04357	-0.787006	0.419084	0.707846	-0.41725	-0.229317	-0.62129	0.300774	1.48433	-0.357854	-0.404759	0.188471	-0.505628	-0.0451858
1426721_s_at	Tiparp	-0.412473	-0.532903	0.00350125	-0.20623	0.383956	0.128954	0.10603	0.349384	-0.163559	0.0299394	0.14092	0.0234906	0.0197925	0.0563531	0.110383	-0.0958004	-0.255233
1425274_at	Asph	0.251268	-1.04034	0.306763	-0.538514	-0.23463	-0.0345762	0.692585	0.569419	-0.0490177	0.0866374	-0.0606759	-0.166916	0.016248	-0.0288399	-0.182753	-0.23463	-0.198765
1451276_at	E030041M21Rik	-0.244409	-0.146401	0.0794809	-0.0835997	0.0343515	-0.134226	-0.0748473	-0.00113758	0.251727	0.0950777	0.358974	0.120704	0.047772	-0.525218	0.0316524	-0.321684	0.249406
1427332_at	Med19	-0.365995	-0.382228	0.000828632	-0.38427	0.26855	0.090315	0.340795	0.130916	-0.0929068	-0.0631595	-0.218438	0.444527	0.191125	-0.186016	0.353104	-0.244168	-0.318364
1435413_x_at	2700060E02Rik	0.167239	-0.280984	-0.450395	-0.0874211	-0.0473859	0.193382	-0.0856236	-0.10331	-0.0946333	0.0709528	0.0797893	0.337379	0.200976	-0.0959249	0.0701468	0.0569566	-0.129525
1448547_at	Rassf3	-0.407696	-0.315143	-0.278096	-0.142441	0.182444	0.0941502	0.665971	-0.0755786	0.122134	-0.181815	-0.030382	-0.0720512	-0.181815	-0.148	0.197135	0.176525	0.0184135
1448559_at	Flot1	-0.147593	-0.213844	-0.151484	-0.32222	-0.227468	0.220721	0.379231	0.0528014	-0.0367058	-0.596701	0.35384	-0.07191	-0.0439192	0.133885	0.230719	0.153989	-0.0608923
1450723_at	Isl1	-0.463045	-0.416923	0.329093	-0.334461	-0.364596	0.224168	-0.286794	0.190883	1.24178	-0.301294	-0.0073229	0.34431	-0.562144	-0.798793	0.0551916	0.224168	-0.577504
1423699_at	D15Ertd785e	-0.139092	-0.512742	0.0656781	-0.263555	-0.247171	-0.204368	-0.0654277	0.447549	-0.190378	0.156052	-0.0511356	0.00161395	0.160153	-0.086325	0.440823	0.0495584	0.101657
1416765_s_at	Magmas	0.035737	-0.102824	-0.311178	-0.318928	-0.292149	0.125374	-0.044675	-0.230154	0.00475605	0.0528105	0.404459	0.0418015	0.212808	-0.117147	0.0486265	0.253593	0.007992
1434884_at	Mtdh	-0.394865	-0.428272	0.27363	0.0462509	0.215331	-0.0512231	-0.114393	0.231466	-0.184018	0.377574	-0.0190547	0.0970342	-0.126337	0.136126	0.0896773	-0.187589	-0.255299
1417985_at	Nrarp	-0.35247	-0.454015	-0.427531	-0.0301345	0.0225659	0.0978818	0.151005	0.115231	0.211026	0.186646	0.451194	0.255739	-0.174539	-0.12516	-0.242986	-0.269526	0.201819
1436343_at	Chd4	-0.716043	-0.903342	-0.5642	0.0692648	0.00151418	0.697588	0.273746	0.0164175	0.150812	0.0862542	0.581475	0.0473484	0.0800993	0.0305303	-0.0151911	-0.247004	-0.565647
1426370_at	Mlstd2	-0.185699	-0.329652	-0.206608	-0.0586119	0.0118679	-0.612548	0.217353	0.220489	-0.138728	-0.00268648	0.0546704	0.313011	0.0405436	0.138304	0.272789	0.0226882	-0.047252
1426958_at	Rps9 /// LOC272691	-0.3709	-0.701826	-0.545627	0.312113	-0.0633963	-0.193023	-0.124666	0.0546166	0.566516	0.228834	-0.204003	-0.481436	0.20579	-0.342719	0.0546166	0.0945931	0.689082
1456380_x_at	Cnn3	-1.06149	-1.03105	-0.223779	-0.0928862	-0.00471645	0.194293	0.391131	-0.0545661	0.511769	-0.349217	-0.563961	-0.937312	-0.321869	0.300414	0.504046	0.560787	0.573465
1415743_at	Hdac5	-0.20327	-0.213466	0.0306872	-0.141129	-0.178091	-0.0909222	0.138836	0.172504	-0.031089	0.184201	-0.213466	-0.311358	-0.440128	0.0306872	0.752891	0.0774355	0.0111176
1449352_at	Poll	0.208341	-0.0099887	-0.391343	-0.543346	-0.406216	-0.137586	0.181236	0.117671	0.0429858	0.151074	0.279776	-0.165783	0.336717	-0.103856	-0.0947915	0.0940838	0.107235
