# Supplementary material for: Comparison of Pattern Detection Methods in Microarray Time Series of the Segmentation Clock
Source: PLoS One. 2008 Aug 6;3(8):e2856. doi: 10.1371/journal.pone.0002856 (PMC2481401; doi:10.1371/journal.pone.0002856)
Supplement: Table S12 — (0.13 MB XLS) [file pone.0002856.s013.xls]

## Sheet: Sheet1
Table S12. Composition of the clusters identified among the Top 300 Probe sets of the S analysis. The 17 columns correspond to the 17 time points (values in Log2 ratios, see Methods).
Cluster 1
ProbeSet ID	Gene Symbol	1	2	3	4	5	6	7	8	9	10	11	12	13	14	15	16	17
1416773_at	Wee1	-0.391192	0.394983	0.47471	0.435397	0.55372	0.132334	0.033583	-0.227099	-0.430813	-0.483027	-0.398695	-0.99836	0.231252	-0.164648	0.0142512	0.119551	-0.217484
1451382_at	Chac1	-0.0978306	0.344114	0.36948	0.557797	0.174588	-0.0592421	0.192466	0.315033	-0.524503	-0.364346	-0.665515	-0.646322	-0.196746	-0.501326	0.156487	0.397495	-0.312999
1438928_x_at	Ninj1	-0.0160831	0.096151	0.354353	0.0428587	0.119888	0.100597	0.361317	-0.0287729	0.0101484	-0.438761	-0.349639	-0.400563	0.0759731	-0.213032	0.0312614	-0.10223	0.0737136
1452041_at	Klhl26	0.222807	0.24201	0.401693	0.158383	0.0838704	0.0535974	0.234927	0.000294869	-0.358223	-0.601473	0.00696245	-0.939976	0.190955	-0.319129	-0.1585	0.0846586	0.102668
1449435_at	B4galt3	-0.0412125	-0.132458	0.14442	-0.0671873	0.102484	0.159107	-0.0592323	0.151293	-0.805293	-0.198323	-0.167456	-0.275217	0.0265629	0.0212137	0.284962	0.270607	0.235006
1423319_at	Hhex	-0.44051	0.35811	0.5025	0.307589	0.181233	-0.400432	0.76289	0.29544	0.161287	-0.518794	-0.982927	-0.590257	-0.215217	0.0390998	0.0643792	-0.106441	-0.595903
1450619_x_at	Cmar	0.119134	0.0805359	0.299347	0.332575	0.0165478	9.73249e-05	0.223435	-0.209666	-0.270235	-0.142378	-0.428237	-0.419359	0.0789703	-0.00986378	0.299347	-0.144206	-0.133276
1416540_at	Hgs	-0.196509	0.417525	0.265639	0.122021	0.0938793	0.213063	0.153434	-0.063052	0.179202	-0.44747	-0.357068	-0.210315	0.0905712	-0.0667408	-0.581419	0.179202	-0.193279
1423145_a_at	Tcap	-0.173996	-0.124456	-0.110322	-0.376575	0.5025	0.13824	0.275282	0.21241	-0.418253	-0.790807	-0.0963248	-0.0943363	0.241042	0.0183868	0.105742	0.0402739	0.158394
1451209_at	Lass5	-0.0483789	-0.119564	0.194743	0.387311	0.27644	0.256665	-0.0636534	-0.208524	-0.207312	-0.337845	-0.33873	-0.0137083	0.117843	-0.0487407	0.0318305	-0.0973135	-0.02292
1438760_x_at	Adam15	-0.103303	0.39425	0.303122	0.157822	0.395151	0.169453	0.686866	-0.430328	-1.53626	-0.184418	-1.1033	-0.41288	0.284768	0.133197	-0.0240952	0.0209556	-0.218462
1450242_at	Tlr5	-0.193214	0.0537311	0.262577	0.477171	0.44669	0.198977	0.394413	-0.0247709	-0.233779	-0.600273	-0.643342	-0.481536	0.233113	-0.156354	-0.449331	-0.100271	0.115319
1419170_at	2310044D20Rik	-0.0227928	-0.0329289	0.527527	0.102878	0.0935906	-0.0261636	0.188252	-0.131133	-0.236514	-0.120286	-0.38224	-0.0759462	-0.142063	0.0997891	-0.0759462	-0.0312346	0.0446274
1452042_a_at	Tmem144	-0.0063234	0.186322	0.281479	0.144743	0.234685	-0.0734376	0.504967	-0.164585	-0.363217	-0.354247	-0.357231	-0.264681	-0.0204445	-0.108203	0.00301447	-0.209715	0.20667
1455237_at	Usp36	-0.0353038	0.170175	0.198096	0.232952	0.439838	-0.0420454	-0.137484	-0.239687	-0.138688	-0.256576	-0.0785424	-0.0693312	-0.0297098	0.131754	-0.507119	0.05486	0.0421676
1448118_a_at	Ctsd	-0.0888317	-0.00540264	0.173138	0.0950821	0.107291	0.260459	-0.023037	0.0609645	-0.142632	-0.502709	-0.105173	-0.223147	0.078641	0.0329706	0.14331	0.0724269	-0.10107
1439199_at	---	0.378964	0.310751	0.649241	0.313435	0.477987	-0.195785	0.10306	-0.0750326	-0.188172	-0.16557	-0.0680292	-0.588102	0.0493277	-0.418177	-0.649503	-0.500639	-0.246275
1419827_s_at	Kif17	-0.045014	0.436519	0.251897	0.0025844	0.117836	0.152538	0.379069	0.276309	-0.926051	-0.320808	-0.158225	-0.0062215	-0.643651	0.0739488	-0.0150815	0.0113369	-0.204767
1450869_at	Fgf1	0.216294	0.297907	0.37515	0.0634422	0.280977	0.0634422	0.23148	-0.223552	-0.297916	-0.372491	-0.364857	-0.0854212	-0.372491	0.0145326	0.203515	-0.455178	0.0116033
1416929_at	Rbm12	0.133785	-0.168778	-0.0159267	0.447893	0.496864	0.0291612	-0.381772	-0.362232	-0.250242	-0.274388	-0.40158	0.115318	0.292196	-0.121473	-0.238319	0.314627	-0.0889902
1452929_at	Rsn	-0.395445	0.0923742	0.167346	0.0916269	0.467261	0.177946	0.366449	0.177242	-0.874391	0.056825	-0.111091	-0.696054	0.139415	-0.148566	0.072817	-0.113674	-0.084666
1423524_at	Mastl	0.0261764	-0.0364945	0.069331	0.227556	0.284823	0.0806242	0.242716	0.474414	-0.646066	-0.0735679	-0.454585	-0.495926	0.173206	-0.197677	-0.442411	0.119468	0.122203
1423792_a_at	Cmtm6	-0.31634	0.213543	0.438167	0.469453	0.443025	-0.339093	0.299082	0.333496	-0.345361	-0.626516	-0.103065	-0.53293	-0.200074	-0.751353	0.189175	-0.0629146	0.0544155
1450307_x_at	H2afy3	0.0804057	0.104041	-0.0214013	0.301805	0.204032	0.0744359	-0.107001	0.0734385	-0.168205	-0.445703	-0.170566	-0.234589	0.103064	-0.0690622	-0.262022	0.155845	0.171776
1429451_at	2610301B20Rik	0.0590415	0.459509	0.440049	0.365111	0.422127	-0.577873	0.0543951	0.0520663	-0.0543111	-0.376239	-0.93171	0.0866098	0.0888835	-0.411158	-0.332986	-0.0745243	-0.0368539
1460694_s_at	Svil	-0.0843346	0.339575	0.191653	0.230833	0.190621	-0.0737562	0.0268124	0.011115	-0.162615	-0.139719	-0.0700411	-0.0130533	-0.0065293	-0.117821	-0.587355	-0.00830565	0.0514646
1416096_at	AI413782	-0.142256	0.158923	0.354817	0.179263	0.127584	0.195546	0.100168	-0.103225	-0.0427658	-0.328387	-0.171194	-0.23087	0.0509006	-0.0446771	-0.382148	0.165551	-0.113887
1450504_a_at	Agpat3	0.209178	-0.141433	0.0584363	0.209178	0.505895	0.24064	0.2627	-0.457579	-0.450383	-0.073529	-0.601589	-0.0958105	-0.138539	-0.0246194	0.117733	0.103136	-0.179594
1426938_at	Nova1 /// LOC664883	-0.015205	0.140328	0.5002	0.389924	0.507453	-0.306792	0.305891	0.22196	-0.0789574	-0.48533	-0.173226	-0.508553	0.00952755	-0.276577	-0.355965	-0.76051	0.132843
1417099_at	Ftsj1	0.0826027	0.296299	0.140215	0.154834	0.140215	-0.170052	0.0245849	-0.0270721	-0.0452325	-0.2961	-0.461837	-0.174042	0.143426	-0.163236	0.136997	0.102535	-0.0870834
1418820_s_at	Zcchc10	0.0839525	0.0858903	0.33921	-0.113132	0.222513	0.195845	0.0525883	0.314632	-0.616003	-0.359809	-0.108693	-0.126531	-0.214415	0.00831805	-0.075828	-0.200178	0.181418
1451862_a_at	Prf1	-0.115074	0.212779	0.0790544	-0.181906	-0.0175189	-0.0175189	0.971341	0.514702	-0.325641	-0.850062	-0.388835	-0.432556	-0.000967711	-0.318788	-0.0398867	0.159786	-0.206997
1428690_at	Tysnd1	-0.147408	0.330425	-0.0450844	0.114696	0.12166	0.466106	0.224434	-0.16849	-0.0660313	-0.242565	-0.121139	-0.443752	0.0394703	-0.00281863	0.032097	-0.265096	-0.112941
1435140_at	Ide	-0.0270769	-0.0955409	0.322464	-0.0872461	0.414629	0.0935346	0.0175576	-0.320114	-0.311806	-0.265614	-0.168666	-0.417766	0.124473	0.277292	0.171647	-0.151269	0.10185
1424752_x_at	Zfp71-rs1	0.194027	-0.414874	0.323206	0.336502	0.454014	0.0050296	-0.0265405	-0.0308025	-0.592478	-0.320546	-0.36022	-0.489167	0.155158	0.203129	0.0859874	-0.276864	0.203129
1425283_a_at	Mtl5	0.12263	0.394207	0.230922	0.521512	0.359182	0.295052	0.348232	-0.411817	-0.503066	-0.325998	-0.321619	-0.906582	-0.106741	-0.366014	0.0194175	0.0399788	-0.200102
1424996_at	Cflar	0.446067	0.0666771	0.24209	0.46929	0.265495	-0.00352192	0.024185	-0.260972	-0.213975	-0.309552	-0.155081	-0.0440497	-0.23259	-0.364951	-0.294806	-0.195596	0.162401
1429356_s_at	Ggps1	0.00400749	0.238072	-0.0161422	-0.0263236	0.154008	0.302942	0.330331	-0.186067	-0.373504	-0.415706	-0.192932	-0.132296	-0.0741062	-0.0427647	-0.270679	0.194901	0.215784
1459924_at	Atp6v0a1	-0.0884213	0.621541	0.297055	0.0351178	-0.0253298	0.0804418	0.180969	0.17302	-0.0670827	-0.413937	-0.558642	-0.478203	-0.0932063	-0.0460552	-0.055363	-0.0670827	0.0590364
1416911_a_at	6330407G11Rik	0.0707078	0.289	0.32949	0.314327	-0.034983	0.09492	-0.128169	0.0959635	-0.396574	-0.26616	-0.913456	-0.0499095	0.00667401	-0.160202	-0.250159	0.258568	0.233183
1450695_at	Ahr	0.217718	0.300912	0.417345	0.221008	-0.0413696	0.187764	0.0831755	0.090389	-0.367245	-0.743288	-0.884644	-0.280945	-0.010175	0.217718	0.111816	0.0353876	-0.199517
1438669_at	Wdr40a	-0.0368876	0.115949	0.259803	0.271074	0.42633	0.168729	-0.270209	-0.222007	-0.200053	-0.687972	-0.160146	-0.619767	0.077948	-0.597047	-0.345672	0.50481	0.509576
1435764_a_at	Gemin7	0.148235	0.149085	0.267305	-0.0384712	-0.047206	0.119904	0.00160629	0.00348725	-0.544362	-0.242914	-0.0511051	0.0723093	0.0109867	-0.462893	-0.0757167	0.184336	0.241238
1459817_at	---	0.250798	0.317202	0.248758	0.226125	0.17619	-0.0989175	0.183328	-0.273613	-0.126898	-0.11459	-0.161749	-0.778722	0.143622	-0.941555	0.231644	0.127428	-0.041202
1417399_at	Gas6	0.19403	0.170787	0.0116997	0.177466	0.765756	0.0485993	-0.441206	0.022869	-0.509295	-0.603477	-0.386001	-0.295355	0.0951997	-0.240907	-0.227611	-0.141966	0.574061
1454811_a_at	Serinc1	-0.488627	-0.0248346	0.131544	0.171317	0.269872	0.0697488	0.22522	0.123456	0.130535	-0.123648	-0.388368	-0.246665	0.103035	-0.0681757	0.0570657	-0.171355	-0.00918938
1428258_at	2010107E04Rik	0.150017	0.527493	-0.0297664	0.15539	-0.0831826	0.0962725	0.0311259	0.0331705	-0.289268	-0.173258	-0.277637	-0.427831	-0.143593	0.145434	-0.00587965	-0.169558	0.17351
1453199_at	Acbd6	0.0389731	-0.192419	0.306359	0.12987	0.303801	0.0405103	-0.258932	-0.234558	-0.588918	-0.42296	-0.358738	0.105108	0.0374342	0.0281663	-0.318771	0.632115	0.207188
1422715_s_at	Acp1 /// LOC631286 /// LOC668486 /// LOC670469 /// LOC676625	0.258458	0.0891908	0.0633032	-0.0223775	0.148353	0.259861	0.0422534	0.348602	-0.0382432	-0.517646	-0.0283602	-0.211676	-0.00541935	-0.190917	-0.148878	-0.10984	-0.177084
1450323_at	5730493B19Rik	-0.255616	-0.550839	0.164546	0.436506	0.117752	0.287677	0.325919	-0.395689	-0.113918	-0.217615	-0.185471	-0.337474	0.135478	0.151054	-0.0280987	0.015099	0.0445858
1420269_at	Npm1	-0.305104	0.281606	0.57745	0.458887	-0.0246879	0.10336	0.591608	0.235464	0.107308	-1.58821	-0.646841	-0.556643	-1.32093	0.126883	0.489453	-0.243485	-0.155727
1422679_s_at	Sh2bp1	-0.246951	-0.184993	0.484892	0.310562	-0.0250804	0.0718083	0.228003	0.0931245	-0.245734	-0.315515	-0.246951	-0.487516	-0.439422	0.207714	0.250599	-0.0188304	0.130155
1455171_at	Suv420h1	-0.0087097	0.267232	-0.0193569	0.192309	0.0853939	0.0887028	-0.088678	-0.0140235	-0.25487	-0.60165	-0.0572536	0.0382538	-0.107488	-0.0481398	-0.132313	0.0687344	0.352288
1421481_at	Tnfrsf9	0.0598094	0.39486	0.0151864	0.209247	0.397759	0.446186	0.113715	-0.030861	-0.0465426	-0.485427	-0.135978	-0.427816	-0.231326	-0.590699	-0.165638	-0.0386805	0.0264722
1451281_at	Zfp96	0.206541	0.355231	0.462573	0.184311	0.0258214	0.0283196	-0.257863	-0.0859102	-0.288625	-0.132586	-0.467126	-0.230727	-0.0591433	-0.172192	-0.110433	0.179823	0.033303
1448378_at	Fscn1	0.558504	0.251658	0.234707	0.304494	0.157896	0.140974	0.177485	-0.881504	-0.440178	-0.111068	-0.514965	-0.179781	-0.248851	0.043868	-0.256562	-0.0401461	0.144491
1417027_at	Trim2	0.419702	0.146761	0.369475	0.00248955	0.412232	-0.128933	-0.0623759	-0.425875	-0.287155	-0.258556	-0.0952705	-0.0859842	-0.0662839	-0.347697	0.0799683	-0.046849	0.0210255
1450656_at	Gna13	-0.086551	-0.729917	0.295575	0.368312	0.464564	0.675289	-0.0191517	0.250353	-0.149043	-0.52053	-0.759614	-0.145771	-0.0647623	-0.167169	0.0351852	-0.00130368	-0.286383
1437837_x_at	Poldip3	0.24292	0.214095	0.293543	0.0622126	0.0070144	0.201279	0.00814686	-0.0512972	-0.0992716	-0.0077891	-0.346699	-0.567913	0.0120408	-0.0929169	-0.24576	0.144735	-0.0326748
1452203_at	5830411E10Rik	0.23763	-0.0723251	0.35754	0.296524	0.244826	0.135516	-0.0340863	-0.167821	-0.16464	-0.00250366	-0.354564	-0.428946	-0.376478	0.0477306	0.0228321	0.193687	-0.266674
1449270_at	Plxdc2	-0.121088	0.0794166	0.120776	0.255425	0.0401571	0.447713	0.0133778	-0.248981	-0.315324	0.0133778	-0.185556	-0.55479	-0.212962	-0.209015	0.182176	0.206023	0.151802
1418669_at	Hspg2	-0.49472	0.111601	0.208906	-0.0261095	0.455085	0.235723	0.316902	0.211803	0.0890176	-0.355262	-0.93713	-0.529242	-0.522271	-0.243895	0.196933	0.292173	0.198881
1435573_at	Otud5	-0.113162	-0.310083	-0.175863	0.422186	0.523819	0.0432398	-0.00411293	0.137496	-0.258711	-0.207425	-0.192388	-0.544549	-0.407045	-0.0276436	0.202143	0.184332	0.255514
1435494_s_at	Dsp	-0.599925	0.015887	0.294438	0.643838	0.383347	0.241474	-0.180736	-0.0115024	-0.0253946	-0.0226055	-0.590601	-0.466017	-0.172211	-0.143142	-0.314203	0.17924	0.130581
1420810_at	1500003O03Rik	0.209788	0.211071	-0.0807168	-0.0177473	0.202067	0.140105	-0.22767	0.0120001	0.0295584	-0.125356	-0.747218	-0.195017	-0.0775805	-0.0885875	0.255271	0.0654661	0.141451
1438557_x_at	Dnpep	-0.121208	0.0481001	0.0616137	0.0903232	0.160346	0.248461	0.161976	0.179145	-0.108967	-0.169188	-0.301555	-0.460792	0.0463358	-0.0598735	-0.401075	0.277629	0.0920346
1425215_at	Ffar2	-0.122712	0.0881844	0.209863	-0.0321099	-0.00231132	0.0340917	0.442524	-0.236632	0.00992536	-0.157869	-0.648781	-0.488722	-0.236632	-0.254084	0.52328	0.402243	-0.067671
1436079_s_at	Vapb	0.1178	0.316223	0.225205	-0.0416559	-0.0435731	0.109197	0.0438897	-0.134638	-0.0551302	-0.118382	0.0384626	-0.48442	-0.0963248	0.0600495	-0.26054	-0.338419	0.389102
1426180_a_at	Smr2	0.0154767	0.410242	0.384494	-0.0207624	0.475112	0.0595319	-0.303658	-0.115555	-0.122922	0.326178	-0.395838	-0.494311	-0.428935	-0.190974	-0.00252906	-0.15026	0.0616997
1449019_at	Akap1	-0.0552136	0.0614106	0.240479	0.513318	0.296662	-0.275831	0.0436115	0.238742	-0.063763	-0.0919034	-0.408377	-0.234224	-0.280806	-0.229407	-0.0573462	0.0963632	-0.127309
1448370_at	Ulk1	0.0762894	0.290055	0.33236	0.120754	0.236145	-0.249697	0.00994695	-0.0507158	-0.219535	0.393114	-0.62937	-0.350373	-0.12332	-0.393018	0.0901173	0.0280185	0.0268208
1439111_at	---	0.115117	-0.0674528	0.379285	0.692346	-0.19833	0.464012	-0.04143	0.404562	-0.246481	-0.260539	-0.626393	-0.549948	-0.532785	0.183561	-0.206811	-0.505325	0.128664
1425579_at	Gfra2	-0.263727	-0.208308	0.304322	0.186689	0.18077	0.414345	0.446767	0.115561	-0.0555281	-0.290199	-0.187105	-0.603419	-0.112531	-0.0416225	-0.0193079	-0.130816	-0.147474
1417236_at	Ehd3	0.265306	0.159466	0.406363	-0.0664413	0.0468689	0.0288656	0.0995686	0.104265	-0.0385623	0.0403482	-0.5147	-0.206763	-0.388369	-0.134897	0.003948	-0.155334	0.0806271
1416809_at	Cyp3a11	0.350277	0.172634	0.489912	-0.0530784	0.172634	-0.412328	0.169314	-0.161785	-0.0569618	-0.270309	-0.288456	-0.349063	-0.320774	-0.243509	0.0150931	0.0801882	0.293459
1421472_at	2900083I11Rik	0.0884345	0.266109	0.36778	-0.075997	0.335407	0.0329901	0.288829	-0.0162908	0.202915	-0.135254	-0.32574	-0.702182	-0.0935198	-0.353619	-0.0673148	-0.200209	-0.0274745
1421571_a_at	Ly6c	-0.0859359	0.522547	0.41807	0.130346	0.279161	-0.103111	-0.0110819	0.147391	0.147391	0.263613	-0.745348	-0.579925	-0.360971	-0.517189	0.159443	-0.183035	-0.155898
1423286_at	Cbln1	0.276234	0.12635	-0.147144	-0.0445934	-0.135383	0.0715887	0.156961	0.108326	0.103371	0.000522659	-0.151086	-0.569416	-0.166961	-0.174965	0.210168	0.0286737	0.0950749
1428943_at	Nudt13	0.145233	0.0379666	0.493373	0.271777	0.0248062	-0.0726063	0.278723	-0.0779201	0.041238	-0.207813	-0.277426	-0.225395	-0.385282	-0.0411281	-0.209756	0.0363281	-0.119323
1450835_a_at	Gfra4	-0.142442	0.424687	0.380965	0.570215	0.0774158	0.11941	-0.0136659	0.0774158	-0.0169116	0.180194	-0.572923	-0.572923	-0.241472	-0.78896	0.191488	0.0590373	-0.507547
1416093_a_at	Mrpl20	0.415575	0.555921	0.303382	-0.288293	0.290637	-0.10919	-0.19721	-0.046754	-0.24435	-0.18134	-0.733388	-0.00862278	-0.422348	-0.684334	0.152279	0.206814	0.259362
1428483_a_at	2610039C10Rik	-0.158654	0.0454073	0.351327	0.105097	0.0491336	0.132285	0.0870853	-0.0873779	0.00888139	-0.130281	-0.134502	-0.503325	-0.101079	-0.2412	-0.451507	0.421046	0.26531
1454708_at	Ablim1	0.23593	0.0148509	0.241176	-0.192307	0.066005	-0.0606014	-0.0670709	0.0807115	-0.253708	-0.109845	-0.405301	-0.150487	-0.171245	-0.188775	0.259389	0.0748468	0.378442
1437032_x_at	Rbm14	0.405703	-0.232921	0.384478	0.250115	0.48527	0.458436	-0.364839	-0.660231	0.217066	0.0179489	-0.0938393	-0.692594	-0.0909218	-0.889415	-0.299392	-0.260847	0.367184
1438287_x_at	Ddx39	0.663346	0.498875	0.364906	0.424875	-0.244911	0.291377	-0.487578	-0.160804	0.142514	0.133776	-0.277177	-0.756557	-0.406315	-1.15437	-0.534165	0.203914	0.0470794
1426263_at	Igsf4c	0.355279	0.691282	0.804387	-0.187864	-0.45296	-0.446782	0.528343	-0.392334	-0.198205	-0.630646	-0.589226	-0.874203	-0.644721	0.206415	0.323098	0.218129	-0.187864
1426461_at	Ugp2	-0.142963	-0.123238	0.262468	0.2911	0.193363	0.581179	0.292149	-0.312888	0.0579926	-0.0832181	-0.518357	-0.59197	-0.107927	-0.158652	-0.568917	0.175272	0.151179
1438968_x_at	Spint2	0.60761	0.0618007	0.696123	0.423727	0.207707	-0.821386	-0.501596	0.101799	-0.215207	-0.49306	-0.49306	-0.979338	-0.898201	-0.211701	0.448313	0.135222	0.398715
1451362_at	Rab7l1	0.0088467	0.15149	0.222167	-0.0769512	0.247803	0.187261	0.361759	0.12714	0.0579784	-0.202482	-0.127325	-0.760692	-0.0663819	-0.149464	-0.179521	-0.062876	-0.0698964
1455457_at	Cyp2c37 /// Cyp2c50 /// Cyp2c54	0.0792315	0.606617	0.0310224	0.254415	0.0690357	0.138938	0.0893557	-0.0152332	0.260401	-0.258873	-0.216686	-0.460721	-0.258873	-0.329049	-0.320088	0.0656211	-0.147683
1415976_a_at	Carhsp1	-0.0230638	0.232864	0.295315	0.172237	0.0579207	-0.198093	-0.00369843	-0.150852	-0.15473	0.0712636	0.0119548	-0.274096	-0.448775	-0.265684	0.0325651	0.225423	0.183033
1448434_at	Rnf103	-0.00684148	0.126682	0.368303	0.292172	0.241546	0.181425	-0.275132	0.211799	0.147782	-0.131578	-0.466273	-0.289241	0.00476981	-0.307075	-0.47431	-0.144345	0.134631
1426175_a_at	Tpsab1	-0.129892	-0.424121	0.0201808	0.0980003	0.0132112	0.283215	0.717676	0.0579229	0.490631	-0.419399	-0.77592	-0.447968	-0.716785	0.111116	0.274498	-0.0620769	0.0271168
1416429_a_at	Cat	0.0369168	0.418281	0.816991	0.504696	-0.331068	0.101823	-0.121366	-0.0836258	0.176949	0.313156	-1.23485	-0.292437	-0.574885	-0.279045	-0.76714	-0.32097	0.296556
1422579_at	Hspe1 /// LOC628438 /// LOC636088	0.223221	0.236482	0.138923	0.100877	0.000557693	-0.00933424	0.0335436	0.21344	0.0712178	0.308388	-0.42399	-0.30863	-0.353964	-0.238935	0.148194	-0.191817	-0.236251
1449474_a_at	Nelf	-0.0281702	0.126667	0.426834	0.0183509	0.116927	-0.0860512	0.107121	0.0960092	0.250984	-0.0973443	-0.0295217	-0.627387	0.00653086	-0.275085	-0.181976	-0.111586	0.0117962
1427905_at	1810063B07Rik	-0.0720614	0.307898	0.427718	-0.163916	0.233689	0.116942	0.236456	0.104882	0.121439	-0.346435	0.0446001	-0.279698	-0.0875466	-0.425128	-0.36309	-0.0618295	-0.138605
1449646_s_at	Tigd5	0.16383	0.236196	0.404681	-0.0763733	-0.0351507	-0.111374	0.573582	0.0155293	0.23943	-0.148936	-0.333629	-0.494094	-0.0627667	-0.0157437	-0.469596	-0.373585	0.00340575
1422570_at	Yy1	0.0489828	-0.00428638	0.32399	0.430266	0.206026	-0.606189	-0.204704	-0.0193342	-0.113074	0.0344832	0.0686847	-0.284261	-0.0460515	-0.135442	-0.356469	0.0597626	0.242755
1415751_at	Hp1bp3	-0.135166	0.0205245	0.109936	0.189129	0.247199	0.0276983	-0.187659	0.0223994	-0.16508	0.146785	-0.207664	-0.210597	-0.424634	-0.00439092	-0.427617	0.304049	0.385941
1438910_a_at	Stom	0.176688	0.640988	0.372623	0.386522	0.212013	0.127875	-0.155156	-0.221819	-0.124684	0.110245	-0.0446073	-1.59488	-0.158714	-0.228035	-1.35017	-0.0347669	0.363557
1450941_at	---	0.0672023	0.313563	0.415915	0.132035	-0.0551633	0.0397379	0.196412	0.234007	-0.21242	-0.0719174	-0.0468587	-0.272475	-0.366948	-0.126293	-0.636429	0.0135064	0.0179116
1422288_at	Htr1b	-0.203631	0.18863	0.145396	0.161184	-0.579172	0.279926	0.512007	0.305222	0.516346	-0.307165	-0.747555	-0.740636	-0.438166	0.048859	-0.211981	-0.0375435	0.238506
1426926_at	Plcg2	-0.290544	0.151517	0.19546	0.0498552	-0.0238095	0.352504	0.305155	0.199782	-0.106766	0.388286	-0.310892	-1.00214	-0.130079	-0.126468	0.0386404	-0.0526474	-0.179737
1431419_at	2610524G07Rik	0.263369	0.311593	0.22327	0.443104	0.185367	-0.11625	0.370059	-0.455778	-0.00346654	-0.175058	0.00979536	-0.243091	-0.686878	-0.399596	-1.00347	0.28846	0.1584
1419749_at	Dnmt2	-0.483667	-0.00771124	0.30564	0.332158	0.216264	-0.00139055	-0.0300543	0.135396	0.184736	-0.136846	-0.19336	-0.333207	-0.0332746	-0.0691806	-0.317418	0.0990908	0.054283
1422474_at	Pde4b	0.316665	0.374768	0.253176	0.054195	0.136469	-0.237571	0.192929	-0.0806018	0.142853	0.0777086	-0.164815	-0.192675	-0.318571	-0.233431	-0.437341	-0.0475195	-0.141356
1419180_at	Bcl9l	-0.235206	0.217262	0.0240214	0.186942	0.383199	0.100117	0.0883175	0.263196	0.0800918	-0.123331	-0.430297	-0.377737	-0.0097217	-0.2182	-0.531699	0.0764208	0.147248
1418729_at	Star	0.124988	0.173112	0.157249	0.638111	-0.0542555	0.141209	-0.0278206	-0.0811838	0.00799986	0.0294602	-0.0645532	-0.185207	-0.437495	-0.263709	-0.235512	-0.149693	-0.0980085
1447377_at	Gm428 /// LOC623180 /// LOC623197 /// LOC623210 /// LOC623219	-0.00417447	0.182239	0.221666	0.221666	0.0570484	0.0323159	0.397655	0.280025	-0.243246	0.144271	-0.198648	-0.479686	-0.505609	-0.0562734	-0.554727	0.0392287	0.0406072
1418436_at	Stx7	0.06928	0.0828905	0.157876	0.059926	0.124165	0.327021	0.0699015	0.167779	0.0314945	-0.124698	-0.451255	-0.0191543	-0.18941	-0.0512304	-0.560504	0.0853514	-0.0324328
1436820_at	Kctd11	-0.287577	-0.0411535	0.286633	0.250199	0.0965553	0.260616	0.169256	0.0821179	0.122318	0.000387168	-0.269831	-0.527936	-0.203479	0.0979228	-0.454937	0.0336371	0.06474
1424280_at	Mospd1	0.223056	0.107958	0.102309	0.0563	-0.0419319	0.0252889	-0.017124	-0.0458469	0.0526429	0.084511	0.0423537	-0.229559	-0.13812	-0.103434	-0.603625	0.020055	0.267904
1448557_at	1200015N20Rik	0.307916	0.192746	0.160415	0.0143034	0.0999028	0.210618	0.253397	0.164496	0.390378	-0.457619	-0.297485	-0.0694895	-0.515207	-0.178988	-0.76395	-0.076697	0.0345127
1447965_at	C80012	-0.25064	0.183134	0.265661	0.250195	0.18894	0.13703	0.41975	0.0706594	0.315339	0.0129182	-0.443734	-0.611191	0.0102975	-0.523135	-0.67303	0.18197	-0.156352
1434938_at	Rbm9	-0.284054	0.294191	0.187079	-0.023735	0.0892192	-0.108503	0.433442	0.0487462	0.116309	0.0418889	-0.0438566	-0.335707	-0.330754	-0.119564	-0.26126	0.0249881	0.0156854
1452612_at	Zfp294	0.614134	0.266449	0.0691951	-0.300304	-0.0627165	0.0780811	-0.105193	0.227044	0.142431	0.135151	0.143641	-0.261354	-0.122541	-0.719185	-0.611171	0.0370052	-0.0823836
1439371_x_at	Timm44	-0.569046	0.496387	0.550728	0.45964	0.329919	-0.480565	0.0814553	0.509061	0.216642	0.260029	-0.692762	-0.147032	-0.0159603	-1.12925	-0.756562	-0.163029	-0.307789
1450519_a_at	Prkaca	-0.466085	0.486533	0.378341	0.3465	0.200094	0.211605	-0.0133378	-0.135624	-0.134409	0.278806	-0.158904	-0.236289	-0.244129	-0.0878086	-0.293446	-0.302968	-0.294802
Cluster 2 or "Notch cluster"
ProbeSet ID	Gene Symbol	1	2	3	4	5	6	7	8	9	10	11	12	13	14	15	16	17
1415946_at	Pigq	-0.205609	0.231558	0.0420462	0.280372	0.237275	0.525917	-0.0629438	-0.121496	-0.109352	0.19187	-0.179983	0.0754111	0.0518126	-0.314315	-0.436429	-0.735406	0.0474801
1448581_at	Zfp346	-0.387657	-0.27045	0.327292	0.275477	-0.0283034	0.042563	0.321408	0.2154	0.189789	-0.0408814	0.223836	-0.983909	0.130447	-0.116079	-0.132139	-0.14838	-0.14838
1427572_at	Lrrc51	-0.265085	-0.105819	0.157895	0.243559	0.333466	0.137382	0.770871	0.246755	-0.368853	0.0559322	-0.011182	-0.507335	-0.715443	-0.246995	-0.0226776	-0.388549	-0.0342656
1451569_at	Nr2c2	0.197484	-0.685043	0.89421	0.257416	0.0491848	0.0180238	0.368645	0.784917	0.210406	0.00748546	-0.302855	-0.798812	-0.702239	-0.226233	-0.313385	-0.832495	-0.44904
1415874_at	Spry1	-0.259356	0.172909	0.314321	0.344222	0.177069	-0.287738	0.0973733	-0.0120202	0.265672	0.460268	-0.0407156	-0.193435	-0.28965	-0.364255	-0.360231	-0.200612	-0.244444
1422142_at	Nphs1	-0.302415	-0.373968	0.839313	0.46312	0.121901	0.404454	0.0938862	0.179684	-0.152274	-0.311753	-0.186222	0.550744	-0.784123	-0.199161	-0.49639	-0.418668	-0.556171
1422810_at	Zfp191	-0.584551	-0.350552	-0.398915	-0.415403	0.970583	0.391952	-0.218102	0.992621	0.394319	-0.390741	-0.384641	-1.13043	-0.575258	-0.605681	-0.855532	0.706755	0.145874
1437100_x_at	Pim3	0.167725	-0.234339	0.289278	0.237221	0.105371	0.250788	0.118256	0.295109	-0.0776817	0.0502335	0.0721344	-0.220545	-0.927866	-0.148731	0.038462	-0.215148	-0.252939
1418007_at	1810007M14Rik	-0.33231	-0.677795	0.19507	0.0967717	0.715026	0.101575	0.396676	0.270739	-0.0908744	-0.301184	-0.222753	-0.071436	-0.314833	-0.0109368	-0.608918	0.113853	0.0506797
1454678_s_at	A130022J15Rik	0.0790405	0.0843656	0.0903129	0.110067	-0.0405651	0.162427	-0.118138	-0.0585924	0.251048	0.0216549	0.00320087	-0.0460202	-0.224255	-0.123337	-0.56087	-0.119065	0.284241
1417128_at	Plekho1	0.195641	-0.208176	0.0144619	-0.0752131	-0.0830752	0.164105	0.220127	0.203418	0.10582	0.337863	0.122324	-0.509192	-0.364197	0.0115116	-0.10532	-0.111739	-0.187688
1418102_at	Hes1	-1.09287	-0.797012	-0.979876	0.89881	0.610606	1.06203	0.984852	0.853436	0.425067	0.0460225	-0.579012	-0.931741	-1.56277	-1.45275	-1.18837	-0.313989	-0.582787
1456010_x_at	Hes5	-0.508727	-0.905386	-1.07988	-0.0144098	0.14398	1.50164	1.13291	1.14618	0.135129	0.790833	-0.609254	-1.70137	-2.23189	-1.23189	-0.4677	-2.25497	-0.749735
1417065_at	Egr1	-0.268227	-0.586016	-0.105321	0.0701887	0.335407	0.821769	0.625112	0.472712	0.103892	0.159194	0.0936054	-1.08473	0.0728094	-0.490067	-0.843275	-0.178231	-0.666777
1456005_a_at	Bcl2l11	-0.376178	-0.45643	0.232631	0.602017	0.147563	0.167671	0.286515	0.315037	0.0151574	0.240549	0.0605927	-0.408219	-0.233298	-0.201681	-0.482539	-0.186015	-0.304318
1424406_at	Bcl2l13	0.0884701	-0.240321	-0.432677	0.245539	0.36872	0.171424	0.213397	0.183542	-0.174081	0.00728673	-0.211276	-0.00813414	-0.0527436	-0.225225	-0.246404	0.0284348	0.0275948
1450980_at	Gtpbp3	-0.138913	0.0415519	-0.100969	-0.113506	0.107858	0.214883	0.124732	0.154915	0.0203952	0.299731	0.100122	-0.151786	-0.527345	-0.00440817	-0.0364506	-0.102753	-0.074464
1416029_at	Klf10	0.0415906	-0.413653	-0.0335341	0.298001	0.324566	0.255242	0.361687	0.355567	-0.12986	0.300553	0.0672863	0.0247168	-0.574979	-0.486554	-0.717401	0.0293384	-0.36029
1460246_at	Mecp2	-0.078634	0.0261237	-0.0968578	0.588075	0.229953	0.205374	0.125884	0.186411	-0.243437	0.098383	-0.0511305	0.0159837	-0.779829	-0.465379	-0.544873	0.141515	0.0768659
1436584_at	Spry2	-0.560312	0.25223	-0.0558029	-0.140598	0.150855	0.254111	0.557622	0.336921	0.0762521	0.511179	0.157572	-0.25635	-0.679744	-0.0395797	-0.745889	-0.490395	-0.173937
1450916_at	Stau2	0.148172	0.142378	0.0648594	-0.0936246	-0.241077	0.16827	0.658982	0.0556409	0.270085	0.509457	0.0800939	-0.160088	-0.557336	-0.138767	-1.1781	-0.322871	-0.310898
1415875_at	3010003L21Rik	-0.0772513	0.0254019	-0.107353	0.0352766	-0.0879301	-0.0645402	0.353658	0.313647	0.0313348	0.212836	0.337786	-0.199304	-0.241601	0.143316	-0.443474	-0.429825	-0.120449
1423820_at	Elof1	-0.12875	-0.213998	-0.173995	-0.0238637	0.348488	0.310037	0.0766491	0.628646	0.0486883	-0.443797	-0.0223983	-0.131907	-0.0411947	0.056683	-0.242291	-0.352589	-0.101032
1448269_a_at	Klhl13	0.227943	-0.00548052	0.00779337	0.122063	0.139505	0.0731798	0.110574	0.130431	0.142516	-0.140819	-0.159244	0.065266	0.0927766	-0.35136	-0.505483	-0.0298552	-0.113614
1436561_at	Suv39h2	-0.184235	0.142521	-0.0718609	0.277393	-0.0755937	0.0683512	-0.00449259	0.333357	0.247829	0.246334	-0.0350555	0.0968209	0.633445	-0.164225	-1.3149	-0.682209	-0.493125
1425029_a_at	Oact2	-0.338977	-0.329231	-0.0644547	-0.133228	0.190785	0.346691	0.446943	0.25249	0.130132	0.259462	-0.124126	-0.364781	0.194428	-0.295997	-0.324756	-0.0763186	-0.173572
1433733_a_at	Cry1	-0.0565448	-0.414231	0.236848	0.190707	-0.23883	-0.487365	0.549665	0.501047	0.407937	0.46273	-0.0737712	-0.0781101	0.48643	-0.0437586	-2.75271	-0.355117	-0.678362
1427699_a_at	Ptpn11	0.216343	-0.252689	-0.84993	-0.61177	0.429453	0.799342	0.46953	0.296514	0.646028	1.32136	0.0478898	0.156222	-1.53047	-1.49148	-1.49148	-1.61177	-1.01985
1416994_at	Ttc1	-0.435657	0.121955	-0.00546001	-0.123243	0.249593	0.149305	0.257993	0.215495	0.425823	0.405172	0.153814	-0.101589	-0.64289	-0.0436625	-0.216171	-0.646805	-0.356586
1451313_a_at	1110067D22Rik	-0.164941	-0.400499	-0.113449	0.691646	0.244077	0.141836	0.0327462	0.292603	0.0601011	-0.0235708	-0.00977439	0.00874069	0.205736	-0.252745	-0.212684	-0.86702	-0.241185
1416895_at	Efna1	-0.375387	-0.689022	-0.438006	0.397544	0.0175974	0.440944	0.225825	0.721111	0.501309	0.13287	-0.0618874	0.0865892	-0.884468	-0.32042	-0.347642	-0.8045	0.180096
1422836_at	Mbnl3	-0.531549	0.3349	0.553842	0.470648	0.130489	-0.0342329	-0.117612	0.398611	-0.0753201	-0.531549	0.278317	0.0853133	-0.120917	-0.192134	-0.952463	-0.161181	-0.393246
1418469_at	Nrip1	-1.69683	-0.62388	0.223168	0.483035	0.391686	0.00130285	0.0732726	0.138471	-0.308226	0.948699	0.298671	0.44827	-1.51169	-0.361794	-0.912754	0.0715165	-0.0455725
1451424_at	Gabrp	-0.234837	0.151092	0.0570338	-0.050115	0.195917	0.312455	0.391662	-0.0832058	-0.144752	-0.0370883	0.133917	-0.141263	0.263282	-0.363075	-0.429608	-0.110236	-0.216364
1422158_at	Clstn2	-0.428522	0.677565	-0.154904	0.0461044	0.123229	0.441199	0.680254	-0.360618	-0.223617	0.115302	-0.035377	0.0626873	-0.213598	-0.0847431	-0.248972	-0.34413	-0.987644
1433666_s_at	Vps41	-0.0830776	0.0448255	-0.21734	0.0397469	0.234571	0.248473	0.128534	0.131266	0.411815	-0.267718	-0.0548653	0.161639	0.0974481	-0.270419	-0.267718	-0.18981	-0.444518
1454904_at	Mtm1	-0.944521	-0.529739	-0.232539	0.0458717	0.337748	0.575951	0.299666	0.21932	0.308692	0.812729	-0.258333	-0.291562	0.191241	-0.33961	-0.623717	-0.328905	-0.455087
1451640_a_at	1500011J06Rik	-0.189482	-0.133976	-0.22407	0.368524	0.248346	0.291135	-0.151332	-0.183332	0.143275	0.389304	0.177129	0.239634	-0.100932	-0.365653	-0.246626	-0.310385	-0.342419
1452330_a_at	Mxra8	-0.523063	-0.218789	-0.408336	0.133217	0.256168	0.241898	0.0956199	0.306402	0.483016	-0.047768	-0.399361	-0.21288	0.00895037	-0.242669	-0.160764	0.154704	0.0940319
1425206_a_at	Ube3a	-0.519795	-0.0824622	0.0667437	0.119324	0.602579	0.494326	0.449127	-0.384443	-0.0513609	0.0219557	0.0252014	-0.248898	0.181736	-0.0754926	-0.229428	-0.358832	-0.711764
1450743_s_at	Syncrip	-0.928016	-0.413141	-1.1494	0.561286	0.548327	1.21141	0.192097	-0.408923	-0.214173	0.753259	-0.604881	0.101854	0.123858	-0.38594	-0.704762	-0.264734	-0.877598
1421770_a_at	Tlx2	-0.536756	-0.298159	0.48874	0.146897	0.363708	0.209573	0.407376	-0.554762	0.0944296	-0.054528	-0.0673949	0.0369793	0.344408	-0.236916	-0.167739	-0.494872	-0.307669
1434391_at	Hnrpu	-0.386293	-0.0999744	-0.243955	0.244397	0.321481	0.187681	0.32014	-0.171112	0.161963	0.129666	0.0660225	0.0526269	-0.0264826	0.0924462	-0.244616	-0.238017	-0.492254
1419509_a_at	Nagk	-0.61676	0.00226483	0.0213737	-0.043332	0.0182064	0.122174	0.345831	0.188484	0.350875	0.0802673	0.273292	-0.360305	-0.043332	0.07418	-0.0499651	-0.307691	-0.449573
1418250_at	Arfl4	-0.823879	-0.443275	-0.561634	0.38202	0.248257	0.298048	0.182027	0.36135	0.0114385	0.358746	0.224991	0.0357745	-0.368865	-0.172986	-0.513119	-0.0173694	0.068022
1448117_at	Kitl	-1.10472	0.972552	0.685769	0.204725	0.347788	-0.564155	0.0797008	-0.111643	-0.365	-0.171838	0.299053	-0.324243	0.428708	0.301659	-0.875445	-0.935566	-0.88727
1421929_at	Epha4	-0.149172	0.0101736	-0.445297	-0.133446	0.410859	0.241119	0.374533	0.0252296	-0.0169317	0.239871	0.20062	-0.322782	-0.09198	0.0954809	-0.0274168	-0.113627	-0.762212
1433991_x_at	Dbi	-0.474201	-0.387987	-0.265192	0.540728	0.439211	0.442818	-0.0563653	-0.213837	-0.0506848	-0.293511	-0.0989257	0.268675	0.383324	-0.0355468	-0.476605	-0.777245	0.248689
1423995_at	Kif1b	-0.533853	-0.59916	0.114139	0.22843	0.36889	0.373498	0.142492	-0.0111916	-0.0712871	-0.176469	0.1618	-0.0513875	0.0975243	-0.0927355	-0.0838651	-0.206413	-0.0378641
1421230_a_at	Msi2	-0.179169	-0.401065	-0.212336	-0.454176	0.281346	0.25952	0.201176	0.18968	0.0618393	0.829746	-0.490702	0.111421	-0.109347	0.0991846	-0.0618585	-0.570555	-0.284251
1426109_a_at	Slc14a2	-0.427962	-0.460629	0.458204	0.541206	0.494633	0.285121	0.159391	0.183081	-1.01292	0.0295103	0.115743	-0.904088	0.224767	0.254141	-0.230391	-1.12482	0.0216482
1426488_at	Bfar	-0.22042	-0.639372	-0.166696	-0.146126	0.380098	0.230814	0.0722822	0.193151	-0.00980452	0.117836	0.385245	0.081826	0.0991606	-0.392546	-0.288465	0.00699072	-0.0950518
1418188_a_at	Malat1	-2.49938	-0.461242	-1.86379	0.784263	0.826839	0.525103	0.844708	-1.32564	0.711932	0.199741	0.391394	-0.262338	0.477903	-0.682241	-0.754703	-0.679806	-0.923028
1419834_x_at	Mark1	-0.3735	-0.352087	-0.442542	0.0479277	0.479731	0.100323	0.21595	0.192461	-0.0148305	-0.0793432	0.291876	0.127254	0.0539557	-0.146876	-0.127419	-0.221362	-0.0937095
1424207_at	Smarca5 /// 9230115A19Rik /// LOC675704	-0.441388	-0.362526	-0.510472	0.245768	0.38634	0.398548	-0.0527014	-0.278977	0.0599604	0.13958	0.291983	0.102373	0.14792	-0.0386423	-0.207847	-0.0259421	-0.298553
1452467_at	Mmab	-0.54892	-0.231809	-0.734711	0.0320293	0.719115	0.445056	-0.0421828	0.195241	-0.0128672	-0.207883	0.0794647	0.383393	-0.0253581	0.258435	-0.193716	-0.797599	-0.198423
1417862_at	A830059I20Rik	-0.755658	-0.486913	-0.139889	-0.285596	0.0822798	0.317125	0.0271963	0.430937	0.0836191	0.254288	0.48667	0.0665616	-0.174693	-0.0937437	-0.333056	-0.140932	0.0973867
1455678_at	Sema4b	-0.360483	-1.06486	-0.0869996	-0.243969	-0.477459	0.69895	0.589212	-0.215237	1.02217	0.192671	0.572831	-0.434247	-0.443738	-0.117057	-0.0832861	-0.647993	-0.715369
1417316_at	Them2	0.000957763	0.0632212	-0.642898	-0.148581	-0.143666	0.114727	0.535224	0.0461139	0.510491	-0.0890969	-0.0456576	0.386849	0.131044	-0.138767	-0.185149	-0.39887	-0.599626
1425895_a_at	Id1	-0.636913	-1.41463	-1.17552	0.189364	0.241542	0.542296	0.671378	0.589124	0.401687	0.281798	0.179877	0.302346	-1.06505	-0.599869	0.127729	-0.374811	-0.397626
1427062_at	Rbbp8	-0.0168235	-1.04081	-0.289842	0.154303	0.356521	0.279353	0.12127	0.12127	0.249092	-0.13158	0.20526	0.0610652	-0.0364227	-0.0562918	-0.215972	-0.181621	-0.0764384
Cluster 3
ProbeSet ID	Gene Symbol	1	2	3	4	5	6	7	8	9	10	11	12	13	14	15	16	17
1436343_at	Chd4	-0.716043	-0.903342	-0.5642	0.0692648	0.00151418	0.697588	0.273746	0.0164175	0.150812	0.0862542	0.581475	0.0473484	0.0800993	0.0305303	-0.0151911	-0.247004	-0.565647
1418887_a_at	D11Wsu99e	-0.0192964	-0.460323	-0.204852	-0.0315205	-0.191671	0.282379	0.120322	0.094633	0.109714	-0.125805	0.0872785	0.0848187	0.0291015	0.0609884	-0.00769998	0.0689756	-0.0465431
1417985_at	Nrarp	-0.35247	-0.454015	-0.427531	-0.0301345	0.0225659	0.0978818	0.151005	0.115231	0.211026	0.186646	0.451194	0.255739	-0.174539	-0.12516	-0.242986	-0.269526	0.201819
1427988_s_at	Safb2	0.14157	-0.62919	-0.367489	-0.112119	-0.776424	0.0602102	-0.0566109	-0.194047	-0.0425618	0.119724	0.0963331	0.327166	0.070096	0.292752	0.359267	0.0288733	0.175163
1426106_a_at	Syt6	-0.93023	-0.187086	-0.29457	-0.29457	0.153951	-0.286621	0.640212	-0.0597062	0.185724	0.378012	0.216811	0.216811	0.225175	0.162686	0.0604525	-1	-0.114936
1417986_at	Nrarp	-0.678956	-0.642854	-1.08221	-0.109798	0.1571	0.18415	0.134366	-0.00114899	0.6213	0.426009	0.513921	0.400412	-0.373975	-0.256652	-0.554662	-0.464685	0.426748
1426524_at	Gnpda2	-0.12176	-0.561118	-0.447417	-0.14104	-0.0531962	0.391961	0.293277	0.129523	0.409736	-0.113274	-0.178174	-0.389911	0.216249	0.201019	0.0372476	-0.00333997	-0.100637
1417604_at	Camk1	-0.120907	-0.525297	-0.535945	-0.0891982	0.0238645	-0.398441	0.257605	0.464055	0.329754	-0.290832	0.0561249	0.138784	0.178403	0.0596652	0.175142	-0.120907	-0.0467061
1427987_at	Safb2	-0.643712	-0.184787	-0.840341	-0.361312	-0.922428	-0.314007	-0.741657	0.00659124	0.36046	0.414959	-0.0887677	-0.0166641	0.22365	0.390689	0.957865	-0.270351	0.498089
1417916_a_at	Fxc1	-0.205867	-0.150786	-0.153138	-0.115965	-0.141418	-0.255534	-0.122862	0.0321337	0.149361	0.441987	-0.0120017	0.110681	0.100846	-0.146095	0.345342	0.192598	-0.328073
1452627_at	Senp6	-0.211433	-0.502696	-0.217523	-0.0824622	0.0318176	0.0491689	-0.0236574	-0.142607	0.127171	0.148163	0.115591	0.0389875	-0.0494974	0.2733	0.294852	-0.139135	0.0822666
1426467_s_at	0610037L13Rik	-0.44471	0.17079	-0.503113	-0.0406565	-0.0534351	-0.194923	-0.175237	-0.233665	0.33472	0.297968	0.0565024	0.273618	0.0215919	0.26438	-0.0141843	-0.061157	-0.0229545
1415999_at	Hey1	-0.0573243	-0.487572	-0.342782	-0.358049	0.0841383	0.0214743	0.23202	0.305147	0.0889715	0.119211	0.154989	0.425303	-0.140677	0.0240002	-0.0230252	-0.239203	-0.13503
1417278_a_at	Nkd1 /// LOC634379 /// LOC671838	-0.256896	-0.248699	-0.216368	-0.341536	0.182594	0.075679	-0.119766	0.351172	0.239061	0.20664	-0.00831995	0.477601	-0.142368	-0.134795	-0.093838	-0.123509	-0.161477
1426533_at	Nol5a	-0.205646	-0.185064	-0.380052	0.0082561	-0.0371343	0.0121291	-0.086698	-0.129281	0.125289	0.249601	0.363124	0.199973	-0.0282871	-0.0397467	0.104776	0.00876187	-0.166863
1433665_at	Vps41	0.0599097	-0.506488	-0.222201	-0.176677	0.0915896	0.208171	0.105234	0.171583	0.252054	-0.0669564	0.0922422	0.0876674	0.0417793	-0.166492	-0.0531783	0.0247862	-0.13102
1416874_a_at	Paf1	-0.187777	-0.195931	-0.688149	-0.303835	-0.423199	-0.100998	0.0246244	-0.431427	0.0385925	0.172209	0.245441	-0.131953	-0.126376	0.543602	0.390977	0.286154	0.292829
1454719_at	Rhbdd3	-1.44581	-0.735314	-0.247028	-0.228107	-1.93561	0.0909986	0.287875	-0.163773	0.0528298	0.543221	0.370885	0.307459	0.0215506	0.217157	0.682226	0.425677	-0.424113
1460396_at	Ddx54	0.00933525	-0.502958	-0.366441	-0.0906351	-0.343921	0.00781342	-0.059192	-0.0175314	0.0394395	0.0357107	-0.0253003	-0.0021178	-0.0833179	-0.0292006	0.714156	0.162859	0.156005
1448951_at	Tnfrsf1b	-0.529413	-0.861333	-0.140049	0.00144215	-0.331247	0.144227	0.119038	0.379247	0.190637	0.146998	0.209322	0.0257407	-0.0108624	-0.0515926	0.571008	-0.11327	-0.374315
1451352_s_at	Mta3	0.111093	-0.275811	-0.566669	-0.300333	-0.672059	-0.100492	-0.183588	0.189504	-0.089766	0.0781787	-0.020225	0.530386	0.263871	0.0182938	0.162841	0.0347256	0.313199
1421315_s_at	Cttn	-0.734258	-0.19748	-0.475764	-0.246008	-0.00622079	-0.200893	-0.152183	-0.162127	0.156638	-0.206885	0.210295	0.173868	0.0911738	0.327452	0.440741	0.155304	0.319732
1427125_s_at	Lrrc41	-0.472769	-0.12741	-0.102719	0.149668	-0.089722	-0.566441	-0.279597	-0.53307	0.134518	0.753234	0.149668	0.250208	0.248929	0.204775	-0.101088	-0.286996	0.0267501
1426463_at	Gphn	-1.04293	-0.699444	-0.800727	0.627367	0.689376	0.395193	0.37211	-0.616302	-0.593402	-0.278306	0.176137	-0.164234	0.403755	-0.0160326	0.179465	0.357493	-0.576462
1424108_at	Glo1	-0.52923	-0.676642	-0.762552	-0.504999	0.301094	-0.332353	-0.582049	0.932602	0.413288	0.490826	0.022608	-0.281066	0.211719	0.477238	0.295192	-0.625635	-0.352506
1421305_x_at	Rabep1	-0.203923	-0.620432	-0.480254	-0.37716	0.139898	0.42021	0.367743	-0.010175	0.487325	-0.177691	0.38251	0.201154	0.0759257	0.340776	-0.135005	-0.863583	-0.412411
1418128_at	Adcy6	-0.102652	-0.789463	-0.125233	-0.196508	-0.0743021	0.0795307	0.141799	-0.046499	-0.511479	-0.197837	0.296112	0.250065	0.0696228	0.182208	0.493471	0.153312	-0.107639
1422996_at	Acot2	-0.556982	-1.22918	0.122929	0.159225	-0.663897	-0.396905	0.514809	0.295914	0.704825	-0.319943	-0.105603	0.528748	0.802723	-0.370792	0.118327	-0.679839	-0.71226
1423840_at	Ccdc56	-0.599185	0.028176	-0.36491	-0.645479	-0.146673	0.286286	0.336771	0.107084	0.430872	0.259319	-0.31106	-0.0218358	-0.0657529	0.0355304	0.150631	0.0330831	-0.0116938
1450878_at	Sri	-0.335654	-0.166053	-0.278434	-0.132709	0.0994299	0.0754872	-0.0553742	0.0688878	0.395072	0.0849666	-0.0747287	0.185326	0.0533708	0.201506	-0.133555	-0.103428	-0.0722951
1450039_at	Usp9x	-0.39766	-0.221601	-0.112803	-0.177093	0.154301	-0.0247243	-0.432114	-0.545414	0.440373	0.35707	0.326482	0.107092	-0.0181666	-0.0181666	-0.031312	0.180192	-0.00513991
1426721_s_at	Tiparp	-0.412473	-0.532903	0.00350125	-0.20623	0.383956	0.128954	0.10603	0.349384	-0.163559	0.0299394	0.14092	0.0234906	0.0197925	0.0563531	0.110383	-0.0958004	-0.255233
1453283_at	Pgm1	-0.0298743	-0.244659	-0.325228	-0.22735	0.0303691	0.0137239	0.371595	0.197974	0.42183	-0.380597	-0.129249	-0.102178	0.166236	0.0916498	-0.00975897	-0.097453	-0.0246322
1434702_at	2600009E05Rik	-0.348409	-0.214049	-0.111289	-0.372521	-0.074566	-0.136301	0.120412	0.219628	0.0883832	0.104001	0.224994	-0.120334	0.0785354	-0.0291401	0.453241	0.0991387	-0.250823
1424138_at	Rhbdf1	-0.0240455	-0.621947	-0.160744	-0.355667	-0.232728	0.0114737	0.393807	0.34186	0.0522611	0.0709747	-0.109732	0.0669491	0.110625	-0.141985	0.328891	0.0694664	-0.156031
1425424_at	MGC7817	-0.0650748	-0.376349	-0.280678	-0.178285	-0.163639	-0.136826	0.430317	0.0344608	-0.11251	0.048906	-0.0611914	0.0106746	0.103553	0.0649857	0.215033	-0.0515283	0.288393
1419159_at	Golga3	-0.423216	-0.450745	-0.32269	-0.049671	0.0102938	-0.114236	0.092348	0.094081	0.15678	-0.177639	-0.0535029	0.133375	0.0411645	0.121529	0.364888	0.251443	0.0536864
1417675_a_at	Mdn1	-0.18669	-0.504128	-0.124285	-0.256201	-0.15475	-0.118034	0.253775	0.0204965	-0.00919916	-0.0498928	0.314535	-0.0469212	-0.0701126	0.322025	0.150124	-0.0454377	0.241978
1419205_x_at	Gpatc4	0.0641336	-0.398156	-0.585369	-0.29432	-0.173163	0.631354	0.389904	0.222255	-0.0483412	0.137954	-0.174581	-0.0812058	-0.136779	0.152727	0.0856133	0.15837	-0.506474
1420772_a_at	Tsc22d3	0.13373	-0.0609702	-0.305473	-0.167182	-0.0609702	-0.456033	-0.550425	-0.485179	0.176235	0.299567	1.01905	0.72029	-0.17904	-0.13603	-0.482728	-0.535105	-0.111205
1419917_s_at	Tmed7	0.0947185	-0.631958	-0.306616	-0.21235	0.138308	-0.140267	-0.224262	-0.178085	0.0873238	0.144021	0.6841	0.212917	0.470504	-0.127305	-0.0857554	-0.21235	-0.272918
1456109_a_at	Mrps15	-0.173732	-0.0177718	-0.580948	-0.358438	-0.237018	-0.126826	0.118418	-0.198085	-0.113106	0.198574	0.0815416	0.482504	0.29479	-0.10128	0.370199	0.0872368	-0.129225
1439421_x_at	Cbx3 /// LOC633016	-0.251772	-0.264087	-0.257917	-0.263572	-0.2023	0.318038	0.267061	-0.00811326	0.446406	-0.0850014	0.24188	0.151465	-0.128436	0.129665	-0.0886474	-0.332417	0.00349197
1451658_a_at	Polr3c	-0.534327	-0.580131	-0.393315	-0.264867	0.205212	-0.191935	-0.181811	-0.527901	0.635598	0.280369	-0.176775	0.302174	0.426502	0.0549224	0.18188	0.201349	-0.166757
1451714_a_at	Map2k3	-0.21701	-0.480357	-0.183027	-0.687819	0.0595074	-0.0187102	0.215891	0.00158121	0.0334653	-0.0337741	0.353816	-0.0615725	0.13002	0.0334653	0.762526	-0.324046	-0.184554
1454046_x_at	Pgs1	0.0176214	-0.414661	-0.0920031	-0.310183	-0.157727	0.105986	0.083751	-0.107663	0.0185234	-0.329564	0.0846126	0.111069	0.116977	0.1511	0.422473	-0.0263498	0.0923436
1417259_a_at	Capzb	-0.0349787	-0.053211	-0.10792	-0.180287	-0.367007	-0.184003	-0.178804	-0.116415	0.398229	-0.0209557	0.243075	0.0235391	0.0280425	0.238086	0.20267	-0.287317	0.157582
1427277_at	Six1	-0.665476	-0.221526	-0.265115	-0.043988	-0.0592548	-0.1709	-0.0139308	0.293047	0.0726569	-0.448937	0.402965	0.107256	0.310969	0.337441	0.0550414	0.141044	-0.291916
1422453_at	Prpf8	0.0036824	-0.526391	-0.292123	0.186369	0.183963	-0.189282	-0.15343	-0.208122	-0.332269	-0.157308	0.0500674	0.313502	0.345959	-0.112519	0.243163	0.268989	0.0246182
1460718_s_at	Mtch1	-0.212203	-0.521116	-0.396628	0.0087459	-0.0413166	0.13999	0.16047	-0.123722	0.0628039	-0.0961711	-0.0577495	-0.192857	0.200849	0.0124546	0.449319	0.180389	0.128074
1426370_at	Mlstd2	-0.185699	-0.329652	-0.206608	-0.0586119	0.0118679	-0.612548	0.217353	0.220489	-0.138728	-0.00268648	0.0546704	0.313011	0.0405436	0.138304	0.272789	0.0226882	-0.047252
1433518_at	Lcmt2	-0.455259	-0.538629	-0.0684625	-0.482517	-0.31041	0.370712	-0.222434	-0.114933	-0.11951	-0.238941	0.206081	0.133556	0.236252	0.226666	0.407238	0.367444	0.0706494
1434587_x_at	Ptdss2	0.0193811	-0.690423	-0.616947	-0.316028	-0.462317	0.175171	-0.125316	0.693875	0.0882973	-0.277534	0.156726	0.0465426	0.0350469	0.203689	0.657228	-0.173181	-0.240739
1421556_at	Serpina3a	-0.953539	-0.650683	-0.518453	-1.10399	0.457222	-0.57706	0.244241	0.803934	-0.0440625	0.624678	-0.158438	0.403672	0.858025	-0.438034	0.212066	-0.686369	-0.624485
1421945_a_at	Bxdc1	-0.0909047	0.0393517	-0.493375	0.0453935	0.0201968	-0.120553	-0.404809	-0.289512	0.326261	0.137156	0.0479751	0.40624	0.10032	0.0735404	-0.148852	-0.0135002	0.0760722
1449849_a_at	Fbxl6	-1.21114	-0.814939	-1.20435	0.137755	0.143088	-0.0351788	0.493481	0.429446	0.885898	-0.0381938	0.213224	0.124334	-0.0172197	-0.60367	-0.112512	-0.715059	0.463951
1460276_a_at	Gpr175	-0.473529	-0.181712	-0.312109	-0.264174	0.0432227	-0.000615944	0.146141	0.261982	-0.0758573	0.0608937	0.226631	0.124697	0.12949	-0.0485327	0.328104	-0.178746	-0.0404353
1422623_x_at	Rpl41	-0.0801905	0.0862707	-0.29543	-0.400841	-0.382769	-0.0338495	-0.318817	0.0222391	-0.0147003	0.697336	0.309343	0.266283	-0.175067	-0.0441246	0.13212	-0.0927542	-0.12547
1431125_a_at	Tarsl1	-0.372711	-0.40968	-0.375595	-0.51281	-0.178866	0.145412	-0.143201	-0.103606	0.105977	0.164071	0.34725	0.355971	-0.365047	0.219278	0.471225	-0.14402	0.259495
1434390_at	Hnrpu	0.16394	-0.306062	-0.251301	-0.153721	0.0476483	-0.144619	0.0608237	-0.018017	-0.540627	0.0168804	-0.00423096	0.297386	0.187556	0.121814	0.0990045	0.0926039	0.102194
1421948_a_at	2610507L03Rik	-0.377941	-0.498774	-0.13702	0.0249478	-0.391509	-0.306588	-0.207266	-0.249881	-0.17074	-0.0350102	0.274442	0.129977	0.273726	0.495095	0.127601	0.304906	0.267265
1450103_a_at	Pscd2	-0.408729	-0.453064	-0.0679416	-0.0890803	0.190714	0.0164762	0.0610202	-0.102835	-0.126835	-0.160801	-0.10514	-0.122937	-0.0967056	0.179394	0.436101	0.262803	0.282335
1424322_at	Apex2	-0.341664	0.111612	-0.241864	-2.41923	-0.212495	-0.564719	0.217905	-0.496762	-0.124391	0.111612	0.359081	0.363963	0.361524	0.361524	0.527375	-0.194438	0.304257
1449660_s_at	Coro1c	-0.304947	-0.148279	-0.980296	-0.151777	-0.270321	-0.137837	0.0274562	-0.658368	0.044366	-0.198032	-0.176499	0.0489436	0.0805862	0.427338	0.587988	0.31274	0.604666
1433708_at	Srp68	-0.666553	-0.0615807	-0.0206652	0.0851019	0.169628	-0.144829	-0.0503698	0.0552486	-0.127423	-0.21507	-0.114595	0.225174	0.32782	0.167829	0.233224	0.197521	-0.393922
1456380_x_at	Cnn3	-1.06149	-1.03105	-0.223779	-0.0928862	-0.00471645	0.194293	0.391131	-0.0545661	0.511769	-0.349217	-0.563961	-0.937312	-0.321869	0.300414	0.504046	0.560787	0.573465
1448773_at	Rpl11 /// LOC194197 /// LOC235424 /// LOC328825 /// LOC665330	-0.441215	-0.112267	0.086319	-0.394477	0.0111617	-0.374181	0.0124469	-0.108071	0.0442116	-0.112267	0.0226879	0.0517322	0.0616991	0.240152	0.171626	0.126045	0.431974
1438058_s_at	Ptov1	-0.0960591	-0.378966	-0.214198	-0.272098	-0.387146	0.115798	0.062499	-0.169495	-0.266353	0.0284658	0.00215306	-0.117129	-0.0936477	0.133517	0.631922	0.14241	0.444978
1424614_at	Frag1	-0.568496	-0.302781	0.119352	0.172087	0.0839468	0.0131094	0.0916071	0.0117642	0.0423902	-0.0585579	-0.199457	-0.238942	-0.167104	0.0331378	0.281065	0.210118	0.220635
1427874_at	Zfp313	0.0531353	-0.192318	-0.282058	-0.0273773	-0.156011	-0.0179913	-0.0682141	0.0635386	0.00219111	-0.0312791	-0.218029	-0.0371517	-0.359243	0.414442	0.306258	0.0862254	0.232515
1448632_at	Psmb10	-0.122908	0.250192	-0.206837	-0.438058	-0.38549	-0.345301	-0.240841	-0.134277	0.0657678	0.293261	0.652054	-0.026547	-0.28324	0.161855	0.180328	0.00902526	0.101101
1418275_a_at	Elf2	0.170243	0.25316	-0.446039	-0.621125	-0.181511	-0.544295	-0.151977	0.00702494	0.293434	0.0884685	0.257568	0.0934092	-0.0301053	0.10324	0.0483213	0.0278209	0.224171
1448650_a_at	Pole	0.0952419	-0.384712	-0.286614	0.150022	-0.221834	-0.314819	-0.319463	-0.115318	-0.0912916	-0.207005	0.202335	0.161971	0.424529	-0.0416636	0.197699	0.212022	0.210642
Cluster 4 or "Wnt cluster"
ProbeSet ID	Gene Symbol	1	2	3	4	5	6	7	8	9	10	11	12	13	14	15	16	17
1437666_x_at	Ubc	0.617639	0.485293	0.140229	0.20688	0.14059	-0.648245	-0.783634	-0.508386	-0.0130686	-0.340952	-0.527146	-0.152778	-0.428195	0.302166	0.195135	0.304954	0.0770159
1425212_a_at	Tnfrsf19	0.26885	0.573849	0.518553	-0.0968189	-0.737716	-0.749916	-0.371326	-0.558037	-0.977252	-0.0552213	0.0639875	-0.351825	0.351116	0.67846	0.137029	-0.187939	0.18855
1418294_at	Epb4.1l4b	0.33101	0.442824	-0.801745	-0.421897	-0.518573	-0.150722	0.00643757	0.136099	0.304342	0.0488249	-0.0964108	-0.439819	0.0456082	-0.0682598	0.221247	0.0130403	0.33101
1417714_x_at	Hba-a1	3.2545	1.13416	-2.37556	-4.82622	-5.41119	-5.56319	-5.14815	-5.41119	-4.41119	-5.14815	-5.27368	-3.68872	-5.03268	-5.03268	-3.20955	2.18947	-5.14815
1438398_at	Rnpc2	0.749905	0.482061	0.447488	0.723473	-0.314821	-0.552512	-0.96039	0.17906	-0.328583	0.392626	-0.590695	-0.687864	-0.342477	-0.283211	-0.409148	-0.283211	0.257916
1416103_at	Ywhaz	0.155197	0.303427	0.226953	0.41853	-0.0801133	-0.637874	-0.296183	0.00399086	-0.446006	0.072101	-0.210453	-0.136105	-0.151559	0.0548918	-0.933613	0.379126	0.502735
1417453_at	Cul4b	-0.00418929	0.190956	0.130696	0.0914205	0.152187	-0.237257	-0.663613	0.0304272	0.116956	0.00329876	0.198587	0.279961	-0.020548	0.0193908	-0.237257	-0.195226	-0.12144
1420360_at	Dkk1	0.553641	0.63027	0.189957	-0.874787	-1.7781	-1.76531	-1.60287	-2.28627	-1.40306	-0.944376	-0.363959	-0.191477	0.629598	1.19406	0.714114	0.607091	0.704055
1427600_at	Tnfrsf19	0.475858	0.121181	0.185769	-0.698191	-0.51742	-0.972758	-0.699881	-0.595505	-0.51593	-0.582973	-0.0215976	-0.0311414	0.601264	0.444066	0.397398	0.520819	0.402921
1436845_at	Axin2	0.342041	0.195306	0.151585	0.215047	-0.238627	-0.380164	-0.431032	-0.411982	-0.364209	-0.317375	-0.141293	-0.191303	0.085202	0.420653	0.300682	-0.00279165	0.281697
1417937_at	Dact1	-0.0486853	0.0838534	-0.056039	0.121021	-0.100626	-0.330186	-0.309182	-0.184143	-0.418248	-0.199983	-0.0975647	0.129657	0.276436	0.378969	0.18023	0.0758417	0.21712
1422914_at	Sp5	0.602919	0.431448	0.668909	0.069337	-0.683315	-0.440524	-0.214217	-1.31303	-0.884601	-0.525294	-0.44445	-1.1061	0.481963	0.407691	0.299183	0.185661	0.425008
1452675_at	Rbm22	0.00683151	0.158946	-0.13346	-0.249756	-0.222074	-0.105493	-0.570354	-0.0863522	-0.0499748	0.149895	0.0431346	0.0785465	0.284644	0.398565	0.0646999	-0.0592751	0.0289422
1424942_a_at	Myc	0.320747	0.372852	0.252852	-0.0826341	-0.105518	-0.592204	-0.361858	-0.609942	-0.2189	-0.480574	0.123748	-0.328435	0.316058	0.313707	0.319966	0.0662697	0.0690593
1438206_a_at	2610042O14Rik	0.557041	0.178011	-0.00883261	-0.19213	-0.167496	-0.161403	-0.282702	-0.0260755	-0.230739	-0.0390511	-0.304919	-0.116702	0.0278938	0.184086	0.174804	0.0409884	0.0962841
1416039_x_at	Cyr61	0.060681	0.164489	0.474237	-0.554214	-0.193493	-0.537674	-0.0651193	-0.347461	-0.0868307	-0.333118	-0.0426686	-0.228058	0.169992	0.138528	0.492653	0.270748	0.0861294
1420494_x_at	Ubc	0.362358	0.254885	0.0795972	0.468979	0.283732	-0.378957	-0.578194	-0.379508	-0.098476	-0.241278	-0.402023	-0.205391	-0.437472	0.210685	0.22109	0.143946	0.118003
1427737_a_at	1200011M11Rik	0.304185	0.185906	-0.272007	-0.13342	0.0263603	-0.34538	-0.547014	-0.49599	-0.0928384	0.208301	0.211715	0.177199	0.0908278	0.268561	-0.0492742	0.0702842	0.0302333
1427213_at	Pfkfb1	0.293578	0.332339	0.251501	0.239088	0.050485	-0.29193	-0.657076	0.150279	-0.22006	-0.139763	-0.203023	-0.080575	-0.234151	0.172999	0.101245	-0.0637012	-0.0581202
1449643_s_at	Btf3	0.241673	0.554383	-0.0276116	-0.152491	-0.192132	-0.307207	-0.376761	-0.315939	0.221538	0.0753434	-0.0784119	0.0750763	-0.00173934	-0.105104	-0.00371312	0.0385504	0.0540854
1448179_at	Usmg5	-0.0337099	0.529083	0.15655	0.202514	-0.273563	-0.231462	-0.260918	-0.0946216	-0.230341	0.0813536	0.00868286	0.0484806	-0.216957	-0.0196015	0.132789	-0.0332211	-0.0094705
1425674_a_at	Ssu72	0.428023	0.338337	0.267681	0.159543	-0.82493	-0.442133	-0.141141	-0.462139	0.173076	-0.247293	-0.169325	-0.0387961	-0.135569	-0.239968	0.374362	0.276995	0.0546022
1449169_at	Has2	0.0329107	0.18656	-0.0995729	-0.0200706	0.0965132	-0.170675	-0.602786	-0.42793	-0.360328	-0.118707	0.215114	-0.111981	0.205146	0.505523	0.14545	-0.0102106	0.140631
1418835_at	Phlda1	0.0778634	0.116871	0.519023	0.0450501	-0.13007	-1.0637	-0.867426	-0.110299	-1.22944	0.0114732	-0.454342	-0.192285	0.642748	0.322532	0.306182	0.617861	-0.141828
1427914_a_at	Tceb1	0.303321	0.382952	-0.0574387	-0.238173	-0.350711	-0.303724	-0.30982	-0.0730355	-0.241811	0.358752	0.517618	0.261281	-0.10607	-0.0757597	-0.207406	-0.153517	-0.1516
1426275_a_at	Uxs1	0.422968	0.195618	0.183983	-0.0972722	-0.290678	-0.0726403	0.0136933	0.0397472	-0.485934	-0.393696	0.105981	-0.0279818	-0.272531	0.125881	-0.0279818	0.0267791	0.246843
1415731_at	Angel2	0.292877	0.252235	-0.0367328	-0.27626	0.220365	-0.0308201	0.00846903	-0.752622	-0.437034	-0.0382148	0.0578571	-0.126883	-0.0486314	-0.327886	0.278663	0.180147	0.334697
1451207_at	Cbara1	0.14462	0.157313	-0.1129	0.10804	-0.36783	-0.279654	-0.31428	-0.373904	-0.0170949	0.241178	0.174064	-0.16989	0.0904992	-0.259833	0.0838661	0.42735	0.15098
1451376_at	5730596K20Rik	0.250205	0.42013	-0.0562222	0.0370593	0.0852805	-0.158908	0.0575597	-0.392678	-0.288745	-0.30501	-0.216201	-0.103803	-0.368546	0.276677	0.414181	-0.170782	0.136767
1438133_a_at	Cyr61	-0.0836083	-0.0570235	0.552051	-0.261294	-0.215344	-0.416413	-0.119129	-0.416413	-0.245045	-0.665478	0.155493	-0.352848	0.164211	0.619528	0.380132	0.178049	0.0745733
1415937_s_at	Pdcd6ip	0.701174	0.355102	0.239193	-0.369827	0.100847	0.230748	-0.841619	-0.298826	-0.417703	-0.31522	0.0821915	-0.426581	-0.250732	0.0915495	-0.00155988	-0.0694639	0.390915
1435347_at	Stau1	0.184117	0.203895	0.0951321	0.267931	-0.553586	0.136885	-0.0430777	-0.291167	-0.239799	-0.0404899	-0.101216	-0.142243	-0.14502	-0.120217	0.123101	0.261654	0.13917
1449934_at	Pura	0.463156	-0.216553	-0.0245906	-0.175638	-0.332485	-0.288199	-0.369649	0.0840309	0.162547	-0.0692536	-0.757419	-0.194874	-0.399092	-0.680086	1.1143	0.44601	-0.00276707
1448555_at	D15Ertd682e	0.228303	0.0959189	0.0517824	0.0936688	-0.325879	-0.600405	-0.576319	-0.0893576	0.515073	0.142378	0.16613	0.118967	0.0134127	-0.575125	-0.0851031	0.0401446	0.258079
1456577_x_at	Pitrm1	0.0744103	0.131366	0.0384636	0.347095	0.306453	0.00159833	-0.974833	-0.416838	-0.0432202	-0.0572954	0.143723	-0.141006	-0.129808	-0.585062	0.137558	0.209859	0.352428
1434865_a_at	Exoc7	-0.163412	-0.0787599	0.00489806	0.108246	0.0122682	-0.394827	-0.449463	0.0431778	0.00119884	-0.015566	-0.316568	0.217493	0.0485643	0.0716764	0.39431	0.158932	0.104803
1448714_at	Rngtt	-0.410464	0.081725	-0.0215389	0.0954577	-0.150668	-0.200136	-0.0248365	-0.304473	-0.425639	-0.751932	0.260312	0.398431	-0.0650069	0.23158	0.402119	0.28981	0.061655
1450879_at	Atp9b	-0.233925	-0.277758	0.682766	0.179312	-0.83699	-0.405651	-1.51506	-1.5776	0.0844004	-0.455119	0.742498	0.0640599	0.168465	0.121431	0.624428	0.469555	-0.0869681
1420513_at	Efcab2	0.155101	0.1535	-0.0750431	0.145472	-0.261003	-0.295561	-0.622964	-0.0638304	-0.130501	-0.0750431	0.429553	0.451859	-0.126608	-0.210672	0.196098	-0.0508581	-0.00724684
1422764_at	Mapre1	-0.0786063	0.000138712	0.0223675	0.0167452	0.0562158	-0.101405	-0.266279	-0.260383	-0.121788	-0.121788	-0.256152	0.262452	0.200354	-0.0178544	0.531046	-0.0707419	-0.0310462
1452439_s_at	Sfrs2	-0.198347	0.282345	-0.109794	0.32441	0.367072	-0.498925	-0.239972	-0.37258	0.0187418	-0.226413	-0.277232	0.24973	0.127283	0.0800475	0.183216	-0.156602	0.0745806
1452582_at	Galm	-0.10582	-0.113548	0.274705	0.188722	0.403193	-0.257652	-0.59789	-0.246564	-0.487341	-0.239783	-0.432187	0.196867	0.416669	0.40211	-0.122875	-0.0543441	0.200611
1450713_at	Cspg5	-0.131524	-0.0750311	-0.308964	0.362444	0.149621	-0.0415045	-0.113994	-0.341235	-0.354897	-0.622606	0.154451	-0.0174043	0.342266	0.21211	0.450692	0.033821	-0.14927
1424012_at	4930506L13Rik	0.183824	-0.125197	0.283988	0.16961	0.230217	0.314453	-0.451512	-0.203199	-0.587064	-0.188885	-0.266209	0.391322	0.109658	0.038441	-0.125197	0.0121297	-0.199095
1431844_at	Kcnmb2	0.0600784	0.526915	0.486976	-0.262701	0.205602	0.0221559	-0.216631	-0.44384	-0.224899	-0.533416	-0.196167	-0.405747	0.0325977	-0.12481	0.360064	-0.0203836	0.180781
1417376_a_at	Igsf4a	0.0773334	0.0867684	0.257121	0.0974156	0.398831	-0.29963	0.0274293	-0.322723	-0.368288	-0.237299	-0.122151	-0.0697539	0.246828	0.179878	-0.00136253	-0.17601	-0.0437842
1448260_at	Uchl1	-0.276052	0.175937	0.311177	0.632652	-0.0439706	-0.167922	-0.103106	-0.269263	-0.26588	-0.0702819	-0.0673346	0.0594225	-0.00961911	0.112371	0.311177	-0.468697	-0.296613
